# Supplementary material for: An In-Depth Exploration of the Autoantibody Immune Profile in ME/CFS Using Novel Antigen Profiling Techniques
Source: Int J Mol Sci. 2025 Mar 20;26(6):2799. doi: 10.3390/ijms26062799 (PMC11943395; doi:10.3390/ijms26062799)
Supplement: Supplementary file 1 [file ijms-26-02799-s001.zip]

Archive with 4 entries (4 files):
- Supplemental Figures.pdf
- Supplementary File S1.xlsx
- Supplementary File S2.xlsx
- Supplementary File S3.xlsx
