# Supplementary material for: An In-Depth Exploration of the Autoantibody Immune Profile in ME/CFS Using Novel Antigen Profiling Techniques
Source: Int J Mol Sci. 2025 Mar 20;26(6):2799. doi: 10.3390/ijms26062799 (PMC11943395; doi:10.3390/ijms26062799)
Supplement: Supplementary file 1 [file ijms-26-02799-s001.zip › Supplementary File S1.xlsx]

## Sheet: Augmenta-Oncimmune_dataset
cor_id	ANXA2	ARHGEF11	ASB9	B2M	CACYBP	CCNE2	DDX5	CDKN2B	CSTA	GRB2	HSP90AB1	IKBKG	MLLT6	SFN	AFP	YWHAH	ACPP	ADRA1A	ADRB2	ADRBK1	AKAP13	AKT1	AKT3	ALDOA	ANXA4	ANXA6	ANXA7	AP1S1	APC	ANXA13	ARHGAP30	ARRB1	ATF4	ATIC	ANXA9	CTAG1B	ATP1B3	ACE2	GAS2L3	AXIN2	BAAT	BCL11A	BCR	GPANK1	BIRC5	BRCA1	BRCA1.1	CD101	BTRC
COR-7349	7.41785	6.81378	7.52356	6.64386	8.13443	6.76818	6.9542	8.31288	6.33985	8.57743	8.62936	5.75489	7.5157	7.47573	7.31288	7.44294	11.3092	7.21432	8.11374	6.45943	6.49985	6.76818	6.75489	7.72451	6.42626	6.54689	7.30378	6.82018	6.16993	6.15987	6.21917	6.49985	9.83447	9.79116	9.63934	6.6865	6.59991	7.49985	6.70044	7.90087	8.29002	7.07682	6.31288	8.84862	7.04439	6.94837	6.10852	7.13955	7.67948
COR-6215	8.97728	6.88264	9.90614	7.65464	9.35094	7.30378	8	8.90087	7.42626	8.75154	9.92926	6.2854	10.9633	8.36632	8.59619	8.09276	7.97728	8.30378	7.78463	7.0607	7.73809	7.54689	7.66534	9.16742	6.87036	6.75489	7.74147	7.48382	7.92481	7.01123	7.37504	7.23362	9.93221	9.0607	10.8986	8.01123	7.27612	8.51964	7.26679	9.84235	9.57554	7.32643	7.09803	10.9844	7.98299	7.91289	10.29	8.40514	8.60363
COR-3717	8.02237	6.37504	6.97728	6.49985	8.94837	6.36632	7.88874	8.31741	5.88264	9.82018	9.45533	5.39232	9.50581	7.2854	8.27146	8.91588	13.9783	7.224	6.74147	6.04439	7.03892	8.13955	6.82018	9.04303	6.02237	6.59991	7.46761	6.42626	7.07682	5.9542	7.20457	6.08746	7.98584	9.13571	12.0355	6.79442	12.2152	7.04439	6.36632	8.16993	8.07682	6.33092	6.76155	9.33316	8.05799	7.10329	9.98014	6.96	7.72792
COR-8330	9.2738	7.09803	7.81378	7.85175	9.81057	7.88874	8.2384	9.39874	7.08746	9.47776	10.5255	5.9542	8.76984	8.99152	9.19353	8.77808	11.643	8.68299	8.0954	7.57743	8.19967	8.12928	8.2503	9.23002	7.33985	7.46761	7.85175	7.99435	7.60733	7.38802	7	7.11894	10.9944	10.8146	10.557	7.96578	7.90689	9.2009	7.29002	9.96578	10.4115	7.54689	7.50779	10.5594	8.25974	8.62936	6.9542	8.84078	8.82814
COR-8763	8.61287	6.63662	7.12412	7.18982	9.15355	7.12928	7.70044	8.9571	6.40088	9.26913	9.86264	7.7879	7.88264	8.34873	8.43463	8.11114	10.8065	8.18488	11.0441	6.87036	7.54689	7.62936	7.44294	8.68475	6.76818	7.16491	7.53138	7.67948	7.32193	6.90689	6.44294	9.10198	11.9377	10.8788	10.0821	8.01681	7.59991	8.29692	6.64386	9.29462	9.38478	6.36632	6.80735	10.7296	7.42626	8.09276	12.471	8.2738	9.59991
COR-4361	6.79442	5.20945	6.42626	5.93074	7.17493	5.75489	7.12412	7.7211	5.50779	7.62205	7.9542	5.2854	5.70044	6.97154	6.82018	6.52356	9.67596	6.42626	6.18982	5.85798	6.04439	6.37504	5.93074	8.09011	5.2854	5.53916	6.49185	6.59246	10.6402	5.42626	5.72792	6.76818	8.70044	8.99294	8.2854	6.76818	5.58496	6.88264	5.52356	9.33539	7.39232	7.02237	5.39232	10.577	6	6.27612	4.85798	6.50779	6.45943
COR-8843	8.30834	5.97728	8.67066	5.97728	7.04985	5.70044	6.6865	12.3821	6	10.9204	11.2055	6.61471	7.21432	9.35865	7.01681	9.05799	10.4003	6.49185	7.98014	9.21917	6.08746	6.60733	6	7.48382	5.45943	6.14975	6.54689	6	8.46557	6.20945	6.39232	7.36632	10.2384	6.94251	11.3163	6.40939	5.78136	6.96578	6.06609	7	11.8473	6.20945	6.39232	7.85798	6.56986	5.97728	8.3443	6.53916	8.66534
COR-9546	8.86882	6.9542	7.48382	7.61102	9.60363	7.71425	8.45943	9.0182	6.56986	9.43254	10.4372	6.35755	8.47978	8.5216	8.79116	8.59059	9.89633	8.50383	8.51964	7.13443	7.75489	7.5157	7.77479	11.7669	7.08746	6.98868	7.83289	7.70044	7.99152	7.07146	6.89482	6.8392	11.3636	8.56224	10.4429	7.93664	7.43879	8.38802	7.8857	9.79523	9.73809	6.85798	7.04439	10.9837	8.07146	9.70563	7.20945	8.5157	8.75489
COR-1481	6.96	6.27612	6.25739	6.10852	8.04985	6.33985	6.33985	9.41469	5.97728	8.2854	8.11374	5.61471	9.17243	8.24317	6.87036	6.89482	9.47371	6.71425	7.97728	5.79442	6.56986	6.72792	6.70044	9.38154	6.04439	6.14975	6.85798	6.41785	7.61102	6.03342	6.45943	6.08746	7.69349	9.52356	8.94251	7.70736	5.97728	7.29462	6.65105	7.3966	8.17991	6.67243	5.84549	9.06878	6.20945	6.44294	5.78136	6.58496	6.72792
COR-5218	7.75822	5.80735	6.52356	6.62205	8.20945	6.7211	6.98868	8.76818	5.90689	8.53528	9.73978	5.39232	8.97728	7.50779	7.67948	7.71768	10.3365	7.35755	9.52062	6.16993	6.67243	6.70044	6.77479	8.17991	6	6.15987	7.22882	6.72792	10.2556	5.9542	6.56224	6.47573	11.4502	8.15228	9.37504	7.43879	6.56986	7.52748	6.45121	8.41363	8.79116	5.93074	6.52356	11.1693	6.84549	7.08746	5.2854	7.48382	7.56224
COR-6604	7.06609	5.72792	7.2384	6.08746	7.03342	6	10.769	8.77314	6.45943	7.73471	7.7879	6.06609	7.21917	6.7211	6.58496	6.74819	10.021	6.58496	6.70044	5.61471	5.97728	6.76818	6.02237	8.83605	5.61471	5.90689	7.84862	5.9542	6.29462	6.01123	6.40939	5.97728	11.2568	7.47573	9.24674	6.56986	6.08746	7.02237	6.11894	7.14975	7.62936	6.42626	9.18735	8.21432	7.86419	6.10852	6.6865	6.29462	7
COR-8468	9.75154	7.12928	7.85175	8.13955	10.3219	8.11374	8.50383	13.6418	9.79198	10.29	11.1248	6.90689	8.51964	9.10198	9.53138	9.06878	12.0845	8.96723	8.37069	7.73809	8.59059	8.46148	8.45121	9.71768	7.64746	7.7879	8.3966	8.37069	8.64386	7.66534	7.26679	7.45943	10.218	10.363	11.2674	8.55459	8.2384	9.30834	7.46761	10.5353	10.5584	7.18982	7.74819	11.3393	8.45121	9.04166	6.60733	9.39017	9.25621
COR-6302	9.21189	7.22882	8.03342	7.5157	9.2384	7.61102	8.85487	10.8345	7.44294	9.06878	9.85953	6.14975	7.96578	8.50184	8.46964	8.53138	10.8122	8.27146	7.61471	7.14975	7.76818	7.77479	7.76155	8.82972	6.91886	7.20457	8.70044	7.70736	7.71425	6.91289	6.87036	7.60733	9.71167	9.99577	11.3778	8.74987	7.75154	8.54882	7.13955	11.2796	9.64115	7.0607	6.87036	12.1875	9.20701	7.93369	10.4605	8.38802	9.02375
COR-9198	7.7879	6.50779	6.97728	6.86419	8.42206	8.87958	7.46761	8.29921	6.32193	8.45943	9.16239	6	8.42417	7.72451	7.72792	9.85331	10.7009	7.98299	7.75489	6.79442	7.26209	7.35315	8.06878	8.20945	6.2854	6.90689	8.12928	7.17991	13.7536	6.47573	6.49185	7.05528	10.0348	7.66178	9.36851	7.33092	6.91289	7.76818	9.04166	8.61655	8.53333	6.55459	6.47573	12.2294	7.14975	7.24793	6.73471	7.48382	8.01681
COR-7256	7.67948	6.70044	8.82018	6.83289	8.00562	7.34873	7.18982	9.2396	6.24793	8.19476	8.90388	6.02237	8.16742	10.8041	13.8818	7.64024	10.9024	10.7048	7.99435	7.42206	6.83289	6.67243	7.15987	8.07948	6.44294	6.53916	7.65105	7.97154	7.6865	6.40939	6.3837	6.87036	10.3151	7.94251	9.57459	8.13186	6.98868	7.75489	11.1755	8.22159	12.608	6.50779	6.44294	10.676	7.30378	7.08746	7.52356	7.3837	9.70217
COR-3195	6.54689	5.2854	5.67243	5.90689	6.88264	5.70044	6.36632	8.54496	5.64386	7.49985	7.50779	4.9542	7.39232	6.45121	6.64386	6.10852	9.25739	6.37504	6.09803	5.39232	5.72792	6.10852	5.88264	7.04439	5.32193	5.52356	6.12928	6.74147	8.34873	5.39232	6.86419	5.58496	8.25974	7.08746	7.99718	6.49185	5.58496	6.75489	5.52356	8.80413	7.07682	5.72792	5.42626	7.87036	5.83289	6.01123	10.5382	6.30378	6.2854
COR-1957	10.5622	8.87344	11.3123	9.04712	11.2252	9.18735	9.45121	10.3015	7.89178	10.7108	11.8707	10.0348	11.1843	10.2107	10.5299	10.0238	13.1967	10.1542	8.97585	8.84235	9.59991	9.21189	9.58871	10.7532	8.5812	8.89785	10.1124	9.41996	9.02237	8.60733	7.81378	9.21675	11.5187	10.9091	12.003	9.57365	9.10591	10.2015	8.35535	11.3883	11.6766	7.90087	8.54689	12.0524	9.64386	9.97441	7.56605	10.3674	10.1364
COR-7085	6.39232	5.97728	10.6996	6.11894	9.07682	5.88264	8.44708	7.09803	6.18982	7.79442	7.43463	6.06609	7.39232	6.79442	6.45943	6.55459	8.6987	6.43463	6.6865	5.52356	5.87036	6.56986	6.96578	7.11374	5.75489	6.06609	7.02791	5.78136	8.73132	5.67243	6.34873	6.63662	8.17493	7.58496	8.08481	6.61471	5.75489	6.97154	7.13955	7.65464	7	6.32193	5.75489	10.3015	6.65821	9.03067	6.43463	6.22882	7.87652
COR-6176	8.22641	7.02791	7.70736	7.06609	8.70044	6.97154	7.55459	11.0189	6.21917	9.20701	9.68475	7.67948	6.75489	8.72792	8.03617	8.18982	12.0307	7.70044	7.14975	6.72792	7.08746	7.2854	7.20457	8.58684	6.45943	6.59991	7.3837	7.08746	11.0355	6.40939	6.67948	7.05528	9.01402	8.09276	10.3498	7.6865	6.94251	8.20945	6.75489	8.82496	8.99718	6.67243	9.35975	9.89936	10.6926	7.56986	11.2009	7.86728	8.25267
COR-3560	9.50779	7.0607	9.07146	7.43463	9.55842	7.43045	8.88111	9.02514	6.40939	9.2738	10.5362	7.08215	10.956	8.62388	9.06878	9.48583	12.0272	8.37069	7.75489	7.07682	7.85798	7.62936	7.85175	8.89026	6.91886	7.10852	7.65105	7.77149	8.07682	6.93074	6.55459	8.32193	10.6184	8.7879	11.5807	7.80735	7.52748	8.48985	7.13955	9.76818	10.3264	7.01123	7.36632	10.2366	10.4635	8.16993	7.11894	8.74483	9.31854
COR-3661	9.02791	6.97728	11.2975	7.51964	9.78953	7.92481	8.27146	9.07948	9.87958	9.67419	10.7549	5.82018	7.67948	10.1434	8.9542	8.72451	12.0334	8.31288	7.64386	7.11894	7.87344	8.40301	8.30834	9.16742	7.02237	7.31288	8.07414	7.63662	9.39017	7.14975	6.88874	7.47168	10.3745	9.22159	10.7009	11.1627	7.86419	9.04439	7.02237	9.80252	9.86805	7.04439	7.16993	12.719	8.45943	8.40514	7.86728	8.71425	8.73809
COR-3708	9.74651	7.05528	8.92481	8.12412	10.2204	10.3961	9.00703	9.40514	8.29002	10.3864	11.0365	6.44294	13.0906	9.13443	9.4818	10.2396	12.4643	8.91139	8.0634	7.91886	8.51767	8.34651	8.44915	9.85019	7.60363	7.79116	8.34873	8.25739	8.11894	7.76155	7.22882	7.76155	13.4238	9.54303	11.6854	10.1344	8.21675	9.35535	7.55459	10.3542	10.5445	7.33985	7.78136	15.2789	8.63662	8.83289	7.62205	9.2503	9.20945
COR-9818	7.30834	6.11894	7.33539	6.47573	7.86728	6.62205	6.90689	7.31288	6.91886	8.19476	8.67772	5.67243	13.4596	7.36632	7.35755	8.17243	9.32643	7.18982	6.49185	6.10852	8.17493	7.80735	9.4818	12.4818	5.9542	6.39232	8.20701	6.45121	8.18239	6.33985	6.36632	6.16993	12.9116	7.53916	9.01681	6.90087	6.26679	7.8009	6.79442	10.8033	8.20701	6.15987	6.05528	9.18488	6.76155	6.85798	11.48	7.15482	8.09803
COR-3504	10.0593	7.37938	8.89482	8.83447	10.6119	8.56224	8.92481	11.4594	8.24317	10.2691	11.3348	6.89482	10.224	9.69523	9.96651	9.3696	12.3772	9.37721	8.68124	8.02791	9.01402	9.51964	8.85175	10.1699	8	8.05528	8.71081	8.73809	8.11894	7.90989	7.56986	8.59059	13.5708	11.8104	12.0353	8.75822	8.47776	9.77314	7.91588	10.8297	10.865	7.66534	7.92481	11.4515	9.15228	9.29117	13.4153	9.73894	12.0279
COR-2465	7.70044	8.51175	8.39446	6.62936	8.19476	6.82018	7.82972	7.59991	6.85798	9.13443	9.40514	7.89482	8.44294	7.6865	7.56224	10.865	11.0234	7.56605	7.92481	7.73471	8.07682	7.27612	6.84549	9.57932	6.61471	6.79442	9.42626	6.75489	9.35535	6.12928	6.80735	6.67243	13.0053	8.6865	9.49185	6.88264	7.01123	7.85175	7.43463	8.80413	8.45327	7.64024	6.32193	9.19722	7.16993	7.11374	6.52356	7.40088	9.1472
COR-7414	10.543	8.47168	9.83131	9.01542	11.0641	8.90087	9.50978	10.2958	9.07948	10.7108	11.744	7.37504	9.31288	10.2216	10.4615	10.1861	12.9148	9.90839	8.84549	8.62936	9.42417	9.42731	9.47168	10.7846	8.58871	8.54496	9.71253	9.17742	9.31854	8.73132	8.03892	9.09011	10.8368	10.4517	12.8299	9.37938	9.10066	10.2276	8.76487	11.2073	11.6698	8.01123	8.54882	12.2682	9.42731	9.71853	11.4362	10.1643	10.2963
COR-6698	6.87036	5.84549	14.2132	6.04439	10.3597	6.08746	6.33985	13.1984	5.97728	8.04985	7.72792	5.16993	8.3966	7.64386	6.93074	6.94251	10.883	7.34873	6.56986	6.04439	6.04439	6.65821	6.13955	8.20457	5.58496	5.87036	6.45943	6.04439	5.93074	5.47573	6.10852	5.72792	7.24793	6.75489	10.42	6.72792	6.09803	6.89482	6.08746	7.29002	7.55842	6	6.44294	8.62571	6.08746	6.65821	5.74147	6.59246	8.18982
COR-2674	9.27845	7.32193	8.27146	8.16742	9.99435	7.58496	8.93074	14.3139	8.97728	9.81218	10.6416	7.8857	9.77808	8.84862	9.17493	9.26679	11.5068	8.76487	8.04439	9.95928	8.27146	9.16993	9.1472	10.3174	7.43463	7.64386	8.45533	8.42206	7.89482	7.33985	7.224	7.8857	11.5503	10.3864	11.0293	8.56224	7.83289	8.98584	7.94251	9.92926	10.0417	7.52356	7.48382	11.8982	8.94251	8.65464	7.5157	8.87958	9.77314
COR-9151	8.23601	7.06609	7.89178	7.2384	8.09803	6.88264	7.49586	8.43045	7.45533	8.42206	9.02514	7.32193	12.0135	7.87652	7.67948	8.53916	9.26444	7.32193	9.00282	6.59991	6.53916	7.54689	7.08746	8.04439	6.52356	6.79442	7.39232	6.56986	7.71425	6.90689	7.24793	7.51964	8.02791	7.9542	10.2963	7.47168	6.54689	9.71425	8.36413	7.98868	9	8.14466	7.07682	9.81618	7.17493	7.03342	7.81057	7.2854	7.90087
COR-8066	10.6234	8.24317	9.11374	9.12153	11.1319	12.2284	9.36413	10.5372	8.45738	10.4315	11.8997	7.62936	12.2808	10.2633	10.3977	10.268	13.003	9.94837	12.0485	8.70736	9.52552	9.46761	9.4818	10.5421	8.63118	8.75489	9.47675	9.29692	13.4746	8.59432	8.30378	8.65284	14.2819	10.4019	12.1807	9.50184	9.27612	10.3987	8.53138	12.1501	11.3886	8.76155	8.49985	11.8122	9.55459	9.81538	7.95128	10.3044	10.2082
COR-6685	7.84549	6.96578	8.55075	7.30378	8.30378	8.85487	7.35755	13.7983	6.98868	8.87498	9.10591	8.00562	10.4635	8.06609	7.74147	10.4615	10.628	7.54689	8.09276	6.62936	6.98299	7.60733	7.22882	9.22882	6.76818	6.94251	7.98299	7.33985	8.44087	6.83289	6.96578	7.66534	12.2394	9.59712	10.1331	7.47573	6.87036	8.29002	7.48382	8.33985	8.46352	7.10852	6.91886	10.856	7.39232	7.42626	8.19476	7.66534	8.01681
COR-4856	6.50779	6.18982	12.6154	6.02237	6.84549	5.9542	6.04439	10.88	6.35755	7.78136	7.5157	7.30378	6.79442	6.85798	6.55459	6.24793	9.04985	6.84549	6.30378	5.49185	6.52356	6.3837	6.03342	7.01123	5.74147	6.06609	6.59991	5.85798	8.99294	5.80735	6.22882	5.75489	7.60363	6.65821	10.5971	6.31288	5.71425	6.97728	6.30378	7.31288	7.29462	6.21917	5.84549	9.1472	6.3837	6.32193	7.74147	6.34873	7
COR-9223	8.51175	6.42626	7.7211	7.56224	9.17742	7.62936	7.91886	8.25739	8.73809	9.23122	10.0647	8.17493	7.60733	8.49985	8.37938	8.12412	10.9873	8.40088	7.45943	7.2854	7.5157	7.97154	7.67948	8.65642	6.63662	7.06609	7.44294	7.62205	7.56986	6.78136	7.14975	6.85798	9.39874	8.73471	10.0238	7.66534	7.44294	8.64566	6.79442	9.67596	9.38586	6.64386	6.90689	10.3253	7.91588	8.04439	6.33985	8.25739	8.19967
COR-7101	8.37504	6.65821	8.58871	7.15987	8.92035	7.40088	7.74819	8.75822	6.33092	9.32867	10.1261	5.90689	7.54689	8.29462	8.37938	8.62571	11.3587	7.97728	7.11374	6.99435	7.44294	8.08746	7.45121	8.42626	7.48382	7.14975	8.64926	7.48382	7.15987	7.15987	8.03892	6.67243	11.4813	8.55651	10.6402	8.01402	7.28077	9.76653	7.91886	9.17493	9.29462	8.12928	6.8009	10.0348	7.59991	7.8009	7.65821	8.17243	8.4818
COR-5623	9.20212	6.97728	7.67243	7.8392	10.3587	7.54303	8.00562	9.9211	7.29462	9.65015	10.5536	6.26679	9.40727	9.17493	9.18735	8.75154	11.7809	8.65284	9.60084	7.39232	8.18488	8.53916	8.14975	9.32418	7.2854	7.34873	8.02791	8.02237	10.7347	7.25739	6.79442	7.05528	10.4189	10.1163	10.6393	8.55075	7.6865	9.02098	7.11894	10.0875	10.0674	6.91886	7.36194	10.9103	8.23362	8.53722	6.73471	8.8933	9.02098
COR-4181	7.82018	7.60733	9.49985	7.39232	8.08481	11.5462	9.50383	9.28077	7.06609	8.80735	8.73471	7.03342	10.1202	7.91289	7.77479	10.6466	11.5048	14.094	8.11374	7.09803	8.33092	8.11894	7.45121	8.73809	7.25739	7.33985	8.23122	7.40088	13.1765	6.98868	7.59246	7.03892	10.8865	9.3298	9.24793	7.60733	7.45533	8.41785	7.3837	8.55842	8.52356	7.63662	7.06609	9.25857	7.7039	7.66178	10.6078	7.85175	8.32193
COR-3427	9.36851	7.56224	8.19476	8.23122	9.98157	9.10066	8.80574	9.11764	7.62205	9.88111	10.8665	6.45943	8.54303	9.15228	9.2854	9.03892	11.5401	8.86728	8.47776	7.78136	8.33316	8.69523	8.49586	9.49885	7.56986	7.71425	8.21432	8.32193	9.21917	8.0954	7.63662	7.60733	10.0993	11.6298	11.236	8.52748	8.08215	9.82177	7.78136	10.2082	10.2819	8.06609	7.82018	14.0871	8.77149	8.85487	6.76818	9.04303	8.97728
COR-3194	8.88264	6.92481	9.77479	7.59246	9.34873	7.53916	8.45327	11.0403	7.05528	9.40514	10.3614	6.58496	8.30834	8.81698	8.74819	8.82972	10.5727	8.42626	9.44294	7.20945	7.86419	8.01123	7.92481	9.0634	6.9542	7.39232	8.00562	7.63662	7.48784	6.97728	7.224	7.06609	11.399	9.36413	11.4628	9.00422	7.45533	8.73471	10.6891	9.86573	9.72537	7	6.97728	11.5226	8.15482	8.28077	8.36194	8.5812	12.8049
COR-1548	7.81378	6.75489	7.47978	6.87036	8.02791	6.87036	8.45943	10.5093	6.58496	9.27845	9.0634	5.90689	10.1026	7.90087	7.60363	7.40514	10.332	7.64024	7.62205	6.33985	6.76818	7.45121	7	8.14975	6.67243	6.82018	8.1267	6.9542	7.83289	6.32193	6.8009	6.62205	12.5026	7.98868	10.3026	7.11894	6.79442	8.26209	7.35315	8.47573	8.78953	7.18982	6.56986	11.8283	7.51175	7.40088	6.59991	7.47573	11.7185
COR-2400	9.89936	7.53916	13.9907	8.53138	10.388	8.33539	8.72962	14.1605	7.21917	10.1228	11.1098	7.33985	8.86573	9.48382	10.0498	9.31967	11.8525	9.28656	8.69174	8.55459	8.77479	8.69174	10.2958	10.1053	7.72792	8.10852	8.87344	8.56224	9.22882	7.81378	7.12928	8.46761	10.2691	9.76155	11.6039	8.67243	8.43254	9.46964	7.49185	10.7457	10.5488	7.33539	7.83289	11.6303	8.65284	9.11374	9.64476	9.81218	10.7448
COR-3315	9.44812	7.07682	8.62936	7.94251	9.76818	8.08215	8.39874	9.34207	8.02237	9.41469	10.4843	6.10852	8.32643	8.82972	9.12153	8.91588	11.5421	8.73978	9.47472	7.7211	8.3015	8.17991	9.16616	9.25385	7.48784	7.70736	8.29002	8.21917	7.47978	7.37504	6.94251	7.54689	9.9571	10.3955	11.6334	8.23362	8.3443	8.97298	7.6865	9.98726	10.1849	7.33539	7.45943	11.0098	8.25267	8.60363	9.11114	8.97154	8.99435
COR-9446	7.90989	7.31288	10.2877	7.33985	8.15228	7.27612	7.2854	11.0641	7.8009	8.7879	8.7364	7.43879	7.16993	7.75489	7.91886	7.8009	10.6119	7.41785	7.71768	6.7879	7.82018	7.65105	7.43463	8.12928	7.24793	7.42626	7.84549	7.23362	10.8313	7.20945	7.45943	7.32643	8.93369	7.7039	10.1007	7.67596	7.55459	8.12412	6.94251	8.23362	9.10722	7.52356	7.30378	10.363	7.59619	7.74147	8.5812	7.84862	9.60455
COR-5554	8.47168	7.71425	10.1948	7.61471	8.56224	7.82655	7.92184	10.8273	7.30378	9.1046	9.47371	7.58496	8.56605	8.68124	8.28077	8.74987	9.72792	8.24317	8.57743	7.59246	7.72792	7.71425	7.91886	8.67243	7.71768	7.75822	8.2384	7.99435	7.85798	7.46761	7.43463	7.83289	10.3106	11.3326	9.7879	7.46761	7.8009	8.40939	7.36632	9	8.99577	7.86728	7.63662	9.62114	8.34873	8.09803	7.37938	8.15482	8.88264
COR-5136	8.94983	7.04439	7.74483	7.63662	9.50779	7.97728	8.07146	10.9374	6.85175	9.55842	10.4294	6.37504	8.47168	8.58496	8.82337	8.90087	11.3208	8.56224	8.00562	7.45943	8.01123	8.26913	8.04439	9.02237	7.29921	7.51175	8.23362	8.45533	7.2854	7.20945	6.88264	7.224	11.8906	9.55075	10.403	7.8009	7.86728	8.7211	7.45121	9.99789	9.76155	6.77479	7.17991	10.8134	8.0954	8.41363	6.55459	8.70044	8.6865
COR-1168	6.93074	6.24793	12.2243	6.32193	7.06609	6.21917	6.91886	8	6.73471	7.93074	7.98014	7.5157	9.32305	6.9542	6.75489	6.96578	10.021	6.70044	7.69349	5.76818	7.67243	6.65821	6.22882	7.32643	5.72792	6.10852	7.19476	6.18982	6.08746	5.70044	6.27612	7.17493	10.3761	7.29462	8.74819	6.83289	5.80735	7.29462	6.70044	7.69349	7.59246	6.2854	5.80735	8.56796	6.62936	8.49185	6.94251	6.42626	7.45943
COR-1665	11.1459	9.72366	9.43879	9.64024	11.5955	9.71425	9.92852	10.7112	8.78463	11.29	12.3651	7.30378	10.3049	10.7944	10.9643	10.7715	13.267	10.927	9.66711	9.31967	10.0875	9.5411	10.0647	11.0951	9.22279	9.30378	9.85253	9.93958	9.50184	9.20701	8.7039	9.05393	11.9069	11.7834	12.4699	10.6156	9.72281	10.8494	9.95128	11.8357	11.9322	8.84549	9.12928	12.4497	10.0451	10.4645	13.9699	10.8368	10.7142
COR-3985	8.16491	5.9542	9.38586	6.14975	8.51964	5.78136	6.49185	7.83289	8.74651	8.09276	8.08481	5.88264	8.19722	6.84549	6.6865	6.62205	9.35975	6.58496	6.62936	5.80735	5.93074	7.20457	6.32193	7.45533	5.61471	6.52356	6.87036	6	10.4898	7.82655	6.39232	5.90689	7.77479	8	8.62205	11.8218	5.83289	7.26679	6.48382	7.73132	7.62205	6.26679	5.72792	11.6165	6.33985	6.18982	6.56986	6.50779	8.72451
COR-1002	10.5314	8.40939	9.27845	9.18239	10.9344	9.51274	10.0307	10.374	8.32867	10.769	11.6957	7.2854	8.78136	10.1793	10.446	10.2592	12.1365	10.1693	9.47066	10.5048	9.49386	9.25267	9.62753	10.7805	8.84078	8.7039	9.81538	9.5651	8.73471	8.72962	8.10852	8.62205	11.5459	10.3603	11.8777	9.36085	9.32418	10.2574	9.13443	11.327	11.2917	8.33316	8.63662	11.7613	9.55651	9.91886	8.19476	10.2726	11.8508
COR-6913	5.52356	5.08746	6.06609	5.16993	5.78136	5.24793	6.52356	9.28309	5.04439	7.21432	6.6865	5.04439	6.76818	6	5.67243	5.6865	7.97728	5.67243	6.17991	4.90689	5.04439	5.64386	5.04439	11.9476	4.75489	4.90689	5.74147	5.2854	9.81378	4.80735	5.33985	4.97728	8.14975	6.62936	7.70736	6.93074	4.90689	5.93074	8.29232	6.16993	6.22882	5.22882	4.9542	8.56986	5.24793	5.22882	6.44294	5.35755	6.2854
COR-8446	6.70044	6.53138	7.89785	6.35755	6.9542	6.58496	6.82655	8.89936	6.18982	8.0607	7.60733	7.15987	8.26209	7.26679	6.71425	7.20457	11.4528	6.73471	7.84235	5.98868	6.06609	6.89482	7.25739	10.5689	5.67243	6.2854	7.21917	6.02237	10.8948	6.84549	7.66534	6.18982	9.87882	7.224	8.51964	6.58496	5.70044	7.47573	9.16239	9.9263	7.29462	6.67243	5.85798	9.67419	6.24793	6.12928	10.584	6.59991	6.97728
COR-5087	6.89482	6.9542	6.74147	6.83289	7.62205	6.66534	6.80735	7.11894	6.73471	8.43463	7.87652	6.24793	8.48382	8.07146	7.02791	7.91289	9.19967	6.96578	8.66356	6.06609	6.62936	6.96578	6.74147	7.42626	6.45943	6.65105	7.5157	6.59991	7.37504	6.84549	7.14975	6.22882	7.72451	7.69349	8.37938	7.05528	6.67243	7.78136	6.45943	7.63662	7.7879	6.84549	6.40939	8.45121	6.87036	7	7.7879	7.09803	7.7039
COR-2349	10.4226	7.49985	8.36413	8.56605	10.5328	8.71768	9.49985	10.4538	7.94251	10.1215	11.2674	6.55459	8.45327	9.69349	10.1699	9.69087	12.3985	9.51373	11.3329	8.26679	9.00282	9.08082	8.97011	10.0375	8.14975	8.47168	8.73471	8.8857	9.30378	8.31515	7.7879	8.03892	11.96	10.0768	11.4318	8.98014	8.66178	9.84235	7.97728	10.8665	10.7507	8	8.224	11.5622	8.9542	9.35975	7.5157	9.70477	9.59898
COR-9359	7.19967	6.05528	6.25739	6.33985	7.66534	6.26679	6.6865	9.84862	5.83289	8.37287	8.43879	5.40939	7.05528	8.00843	7.31288	7.44708	11.275	8.49185	7.79442	6.07682	6.45943	10.5078	6.61471	8.05528	5.97728	6.10852	7.32193	6.65105	6.49185	6.44294	6.12928	6.04439	9.70217	7.88264	9.77149	7.12412	6.24793	7.21917	6.74147	7.94837	8.02791	5.97728	6.24793	9.05799	6.56224	6.88264	8.43463	7.15987	7.42626
COR-4616	7.90989	6.04439	8.29692	6.86419	9.1267	6.79442	7.19967	7.96867	6.2854	8.58308	9.19476	5.45943	8.87498	7.82018	7.85487	7.24793	10.5245	7.56986	8.21432	6.39232	6.8392	7.11894	6.93664	8.14975	6.14975	6.44294	7.02237	6.86419	7.04439	6.2854	6.59991	6.20945	8.84235	8.25267	9.4543	7.15987	6.82018	7.98868	8.35535	11.7017	8.64746	6.33092	6.40939	9.44087	7.12928	7.16491	6.96578	7.52356	9.77066
COR-5429	10.2021	7.76487	8.98442	8.58871	10.6856	8.63662	8.94251	12.9575	7.55459	10.3044	11.7467	6.98868	8.67596	9.7151	10.0688	10.4051	12.8756	9.55459	9.19722	8.37938	9.07414	8.9263	9.01123	10.341	8.16993	8.3966	9.68299	9.23122	12.3559	8.24555	7.56605	9.02375	11.5093	11.3038	11.8771	12.3663	8.7039	9.69523	8.05528	10.8576	11.0755	7.65821	8.0607	11.6191	9.15228	9.37069	10.3929	9.77808	10.2709
COR-6308	7	6.2384	7.6865	6.35755	7.77479	6.83289	6.93074	11.1341	6.54689	8.09803	8.17991	9.57837	9.8857	7.02237	6.83289	6.61471	10.3276	6.89482	9.0182	6.16993	6.2854	6.98868	6.45943	7.90689	5.85798	6.26679	7.26209	6.18982	13.0937	5.89482	6.32193	7.49985	8.29002	10.0755	8.53138	9.92481	6.16993	7.36632	6.45943	11.3875	7.72792	6.65821	6.01123	13.6307	6.83289	6.39232	9.16491	6.75489	12.1715
COR-9348	7.82655	6.32193	6.29462	6.52356	8.21917	6.64386	6.81378	8.61471	6.84549	8.33539	9.06878	5.04439	6.62205	7.60733	7.7211	7.54303	10.1459	7.31741	6.90689	6.37504	7.59991	6.96578	7	8.18735	6.08746	6.12928	7.10852	6.87036	7.633	6.27612	6.30378	6.22882	12.883	8.01959	9.2384	6.89482	6.60733	7.633	6.77479	12.1108	8.55459	5.82018	6.87652	9.24555	6.81378	7.19967	5.35755	7.50779	7.76155
COR-4994	11.2741	8.61102	9.53138	9.783	11.8065	9.78627	9.91513	12.6617	9.03067	11.0993	12.5867	7.07682	10.2222	10.9933	11.1833	10.5793	13.7804	10.5784	10.0042	9.44501	10.1649	10.0741	10.1712	11.2819	9.24198	9.38478	9.96867	10.0126	9.97871	9.26679	8.71081	9.13827	11.8013	11.2423	12.58	9.76984	9.71768	10.9215	8.79442	12.0098	11.9972	8.60918	9.25267	12.6369	12.5943	10.5788	8.10852	11	10.7908
COR-8852	8.30378	7.18488	8.01123	7.36194	8.62571	8.6865	8.36632	10.5392	6.56986	8.93221	9.98442	9.06878	9.16993	8.3837	8.17493	8.3966	10.6004	8.27612	8.34873	7.60733	7.85175	7.45533	7.70044	8.57175	7.17493	7.27612	7.82655	7.96578	12.0042	7.54303	6.74147	7.57743	9.98513	8.75989	11.4502	7.31288	7.76818	8.18982	7.82655	9.21917	8.89482	7.11374	7.01123	9.74315	7.7039	7.69349	6.83289	8.08481	8.63481
COR-3309	7.82018	7.96578	7.65105	7.03342	8.08746	6.57743	6.98299	10.7448	8.22882	8.67596	8.90087	6.14975	10.5915	7.47168	7.57743	7.41785	11.1232	7.26679	8.5812	6.41785	7.08746	7.26679	6.94837	7.83605	6.37504	6.49185	7.43463	6.75489	10.4696	6.40939	7.87958	6.49185	9.80494	7.70736	9.90839	7.92778	6.76818	7.8009	6.61471	8.5157	8.46352	6.39232	6.47573	9.84941	6.8392	7.02237	9.53138	7.40939	7.51175
COR-1278	8.3837	7.59991	8.60177	7.224	9.24317	7.72792	7.73471	12.0818	7.27612	9.27729	10.0251	7.21432	8.77972	8.2854	8.40939	8.35315	11.4142	8.224	9.37069	8.8392	10.5206	7.80735	7.51964	9.01123	6.77479	6.84549	7.53138	7.59619	7.75489	6.82655	6.61471	6.6865	11.4579	8.44087	10.0782	8.74147	7.35755	8.37504	7.61102	9.35975	9.26679	7.79116	6.79442	10.2644	7.99152	9.99152	8.01123	8.18982	9.69087
COR-8111	6.67243	7.35755	7.2854	6.12928	7.90689	6.74147	6.58496	9.84392	6.14975	7.99435	8.01123	6.70044	8.46761	7.04985	7.25267	11.3035	10.7507	7.75154	7.96	5.80735	6.45943	6.20945	6.56986	7.80735	6.20945	6.16993	7.40088	6.04439	8.15987	5.55459	6.08746	7.64386	10.6861	9.26913	8.65464	6.74147	6.37504	7.30378	7.20945	8.95128	7.59246	7.20945	5.83289	13.0383	6.52356	6.34873	6.02237	6.48382	7.9542
COR-1404	8.70736	8.87036	12.2088	7.30378	9.29232	7.33092	9.66356	9.40301	6.44294	9.54689	10.1755	6.64386	8.6865	8.46557	8.50383	8.43045	10.7039	8.0607	7.62936	6.90087	7.68299	7.93664	7.59246	8.59059	7.27612	6.98868	7.84549	7.61471	9.55842	6.78136	6.58496	6.80735	9.32755	10.0396	10.3641	7.77149	7.27612	8.79442	6.76818	9.45533	9.56415	8.34207	6.87036	10.9604	7.88874	8.09276	6.20945	8.39232	9.29462
COR-2854	9.11244	7.47168	9.75322	7.7211	8.28309	7.34873	7.49185	8.86109	7.3837	9.32305	9.54882	6.6865	9.05934	7.77479	7.86419	9.54978	11.227	8.17493	7.97154	6.70736	6.63662	8.10329	7.81378	7.69	6.65105	7.39232	7.37504	7.03342	7.29921	7.04439	8.3837	8.33539	8.39017	9.24793	12.0913	12.354	6.75489	9.83447	10.9578	7.76487	10.3987	8.54496	6.97728	11.445	7.83289	7	11.1611	7.59246	9.42626
COR-6297	11.9067	9.16365	9.94471	10.2264	12.4991	10.6101	10.4491	11.3134	10.0458	12.0406	13.2628	8.33985	9.82496	11.3769	12.0607	11.4065	14.0109	11.1824	13.1757	9.93517	10.8564	10.5425	10.7151	11.8782	9.75489	9.82018	10.5058	10.5878	12.7647	9.70044	9.01959	9.50978	12.5904	11.8482	13.3734	10.3365	10.4252	11.5493	9.14466	12.6992	12.7386	8.86573	9.77972	13.3111	10.8918	11.2252	10.6578	11.6839	11.6115
COR-9350	9.32867	7.09803	8.84235	7.60363	9.30834	7.85798	8.11374	10.2276	6.91886	9.37287	10.4409	6.63662	8.74483	8.64205	8.80735	8.97441	11.3365	8.87958	7.89785	7.21917	7.76487	7.82018	7.92184	8.85331	7.05528	7.35755	8.55842	7.66888	7.33985	7.11374	6.94251	7.97154	10.3531	8.93369	11.5454	9.04985	7.65821	8.53528	7.2384	9.52356	10.3326	7.17991	7.64386	10.5641	8.11374	8.22641	10.5675	8.633	9.18859
COR-6709	8.12928	6.74819	6.97728	6.89482	8.65821	6.93664	7.40939	12.2884	6.58496	10.4409	9.41151	7.26679	8.04985	9.39553	7.9542	8.43045	10.8321	8.43463	8.75154	6.70044	7.07682	7.73471	7.28077	8.3837	6.39232	6.74147	7.33985	7.03342	6.73471	6.47573	6.53138	6.71425	10.1072	8.21432	10.007	7.81057	6.92481	8.37938	6.44294	8.87344	8.99152	6.99435	6.62936	11.1415	7.41785	7.55075	7.05528	7.8009	8.99859
COR-9643	7.69349	6.30378	6.90689	6.72792	8.2384	6.9542	7.72792	9.68299	6.58496	8.35755	8.85953	5.67243	7.12412	7.52356	7.58496	7.3837	10.1812	7.2854	10.8588	6.12928	6.70736	7.19967	6.91886	13.7262	6.22882	6.67243	9.13955	6.66534	10.9705	6.40088	6.62936	6.24793	9.73809	8.33092	9.09935	7.36194	6.71425	8.15482	6.87036	8.32193	8.3837	6.93074	6.37504	11.6869	7.03342	7.15987	5.67243	7.45121	7.92481
COR-5319	6.84549	6.27612	6.71425	6	6.94251	5.80735	6.15987	8.57554	5.85798	7.84235	7.82337	6.2854	7.62205	7.04439	6.65821	7.26679	9.52552	6.7211	9.91289	5.35755	5.90689	6.33985	6.04439	8.77643	5.67243	5.80735	7.07146	5.90689	6.24793	5.55459	5.80735	6.47573	12.9208	13.2527	8.91289	6.9542	6.06609	6.97154	6	7.08746	7.31288	10.0861	5.83289	8.54496	6.89482	6.16993	6.31288	6.45943	8.14466
COR-9943	7.89482	7.19967	7.27146	7.04439	8.51964	8.04985	7.14975	9.31741	6.79442	8.62753	9.13699	7.98299	10.5479	8.07146	8.05528	7.85175	10.6375	7.53138	8.71768	6.44294	7.10852	7.41363	7.09803	9.22279	6.65821	6.72792	7.27612	6.96578	7.89178	7.65821	6.72792	6.32193	8.67948	10.4409	9.25857	7.26209	6.79442	8.17742	6.84549	8.95128	8.61655	6.89482	6.72792	9.0728	7.20945	7.42626	8.81218	7.71425	7.64386
COR-8625	8.21675	6.76818	12.2802	7.30834	8.71939	7.39232	7.68299	8.57743	6.67243	10.2633	9.70736	6.85798	7.89178	8.20945	8.20945	7.97728	10.8329	7.87958	7.2854	7.15482	7.39232	7.55842	7.75154	8.75154	6.9542	7.15482	8.76155	7.52748	10.4818	6.75489	6.96578	7.49185	8.65821	8.35535	9.91214	7.94251	7.3837	8.42626	7.52356	9.24555	9.15228	7.08215	8.25739	10.6073	7.62936	7.92184	11.2294	8.17991	8.20701
COR-9970	11.2805	10.3853	9.17493	10.3476	11.7582	9.94325	10.6421	12.3451	11.2258	12.1523	12.623	6.98868	9.50978	11.4901	11.2414	11.3009	12.8483	10.6618	11.4773	9.67066	10.9469	11.7541	10.5333	11.1299	10.5182	11.0755	10.5803	10.1749	11.4661	11.4299	10.7039	10.0795	11.3886	11.2621	12.426	10.3526	10.1092	11.3306	8.99718	11.9407	11.8761	10.7895	11.0098	12.4661	11.4466	11.3421	8.62205	11.2491	11.352
COR-5456	8.36851	6.18982	8.28309	7.07682	8.86109	7.18982	7.33092	7.96578	6.14975	8.7039	9.64746	5.85798	8.35755	8.25267	8.21432	7.91289	11.2943	7.79442	8.15482	6.56986	7.41363	7.55459	7.35315	8.63844	6.40939	6.82018	7.27612	7.09276	12.9778	6.52356	6.37504	6.61471	11.0868	9.07682	10.6457	7.35755	7.08215	8.03617	6.40939	9.0607	9.11634	6.42626	6.50779	9.69523	7.53916	7.69697	13.112	8.08746	8.35094
COR-7257	8.5411	7.65821	7.7211	7.633	9.34541	7.64386	7.98299	11.1228	7.40939	9.40301	9.74147	7	8.96578	9.43983	8.21917	8.63481	10.7557	8.66178	9.68562	7.14975	7.47573	8.59246	8.16742	9.01123	7.08746	7.62205	8.15987	7.43463	7.59991	7.10852	8.56605	7.82655	10.3761	10.6198	10.0098	8.17243	7.2854	8.96145	8	10.7541	9.18735	8.39017	7.24793	12.4524	7.81378	7.88874	7.45943	8.11894	8.32193
COR-4806	7.18982	7.05528	8.41574	6.67243	7.67243	6.89482	8.17742	8.28077	7.05528	8.51373	8.41785	7.61102	10.0848	10.4919	7.21917	11.4926	12.03	9.64024	8.82972	6.15987	6.60733	8.0634	7.9629	8.73471	5.97728	6.67243	8.76155	6.50779	9.81218	6	7.06609	6.54689	11.1046	7.87652	10.9687	7.25267	6.14975	7.81378	11.9618	9.80896	7.94837	7.82655	6.20945	11.3112	7.17991	6.63662	9.42522	6.89482	8.22882
COR-4847	6.93074	7.08215	6.90087	6.27612	7.49985	6.59991	6.70044	13.7504	6.26679	8.33539	8.53138	5.88264	9.49386	7.92481	6.93074	9.88035	10.0375	6.88264	7.11894	5.6865	6.75489	6.72792	7.05528	8.30606	5.97728	6.30378	7.48784	6.16993	6.76818	5.85798	6.39232	5.9542	9.77314	8.81057	9.65284	8.07414	6.10852	7.13955	6.39232	8.03342	7.70736	6.35755	6.26679	8.97728	6.47573	6.53916	6.30378	6.62205	7.39232
COR-3722	9.11634	6.49985	9.44191	7.03342	8.71768	7.71081	7.55459	12.0674	10.3095	9.25974	9.65553	6.39232	10.3663	7.99718	8.3015	10.6457	10.227	8.40301	9.07012	6.64386	7.45121	7.78136	7.39232	9.26679	6.62205	6.59246	7.633	7.11894	11.4263	6.45943	7.15987	8.33762	8.75489	9.15228	11.4089	13.5897	6.93074	7.98299	8.22882	9.77231	9.68475	7	6.90689	14.8311	7.32193	7.33539	8.69	7.91886	8.87344
COR-4271	7.94837	6.88264	9.56415	7.14975	8.54689	7.32643	7.47573	10.1046	6.84549	8.99718	9.43775	7.07682	12.7347	7.87036	7.93369	9.16742	11.1338	7.74819	7.69349	7.21917	7.18982	7.98584	7.26679	8.65464	6.65821	7.05528	7.90989	7.15987	7.06609	7.8392	7.02237	7.24793	10.908	8.8392	9.89406	9.8009	7.01681	8.11374	8.47776	8.91289	8.87652	9.04985	6.59991	10.4788	7.62936	7.633	7.2384	7.86419	10.0348
COR-2455	9.33539	7.34873	8.15482	8.09276	9.80009	8.12153	8.46148	9.06474	7.44708	9.78953	10.6742	6.62205	14.5264	9.00562	9.21675	8.79766	11.3945	9.01402	11.4788	7.90689	8.18488	8.64926	8.41785	9.80252	7.39232	7.73471	8.98868	8.06609	8.45533	7.48382	7.44708	7.48784	10.0607	9.84235	10.8626	8.32643	7.9571	9.41151	7.55459	11.2432	10.0458	7.8392	7.3443	10.9024	8.59991	8.57743	6.76818	8.94837	9.22521
COR-2823	9.71768	7.25739	8.08215	8.34873	10.3432	8.29462	9.30492	11.3211	7.91886	10.0112	10.9794	7.41785	9.10066	9.64656	9.74315	9.46557	12.8453	9.17742	9.30834	8.03342	8.80896	8.67772	8.77972	9.83289	7.91886	7.92481	8.77479	8.44501	9.41045	7.94251	7.42626	8.08746	10.2848	9.98442	11.2033	8.59991	8.48382	9.55459	8.09803	10.823	10.5565	7.92481	7.87344	13.3819	9.00843	9.02791	7.46352	9.47573	9.20701
COR-1592	8.31741	6.67243	6.97728	7.04439	8.62571	7.77808	7.62936	11.1137	6.62205	9.08746	9.61471	6.53916	8.31061	8.07146	9.74651	7.82018	10.4126	7.79442	9.18115	6.76818	7.29462	7.31741	7.17991	8.31741	6.50779	6.76818	7.52748	7.15987	7.24793	6.59991	6.97154	7.62205	11.062	8.11374	9.69784	11.7653	6.96	8.11374	6.67243	9.05121	8.9629	6.76818	6.71425	10.0795	7.81378	7.50779	6.33985	7.81378	8.36413
COR-1433	8.35315	7.11374	9.10329	7.35755	8.79279	7.91886	7.76818	11.3061	11.357	9.02791	9.58496	7.12412	10.2946	8.47168	8.16742	8.66534	10.4959	8.13186	9.72024	6.98299	7.53916	8.04439	7.65464	9.41151	6.93074	7.75154	8.11894	8.17493	9.84235	6.96578	6.92481	7.55459	11.8234	9.09408	10.2258	9.75822	7.29002	8.56986	8.17493	9.28771	9.13186	7.7879	6.98868	10.9241	8.97871	7.87652	9.80252	7.96	9.09803
COR-5797	6.65821	6.46761	10.3315	6.90689	7.69	7.45533	7.06609	14.8141	7.74147	7.93664	7.87652	7	7.79766	6.98868	6.74819	6.62936	10.102	6.74147	7.35755	6.06609	6.16993	6.39232	6.42626	8.08481	6.22882	9.5157	7.17991	6.42626	10.4553	6.10852	6.21917	8.43463	7.14975	8.25503	8.73809	7.45121	6.33985	8.28077	6.41785	10.9915	7.52356	6.88264	6.16993	11.4747	9.46455	6.59991	8.91139	6.6865	6.67243
COR-2950	9.80896	7.57743	11.7389	8.34873	11.0674	8.33539	9.15228	10.6087	7.66534	10.3415	11.3326	7.47573	8.3443	9.47573	9.64566	9.44605	11.9315	9.21917	8.7879	7.90689	8.54303	8.91139	8.7039	10.5372	7.73809	8.12412	8.74315	8.44294	7.86419	7.74147	7.5157	7.80735	9.94398	9.62205	11.431	8.80413	8.43879	9.67419	7.74483	10.794	10.6193	7.63662	7.80735	11.7196	8.98299	9.12928	8.80735	9.51076	9.42206
COR-7717	8.81698	7.06609	12.8666	7.40514	9.32418	7.56986	8.09803	11.1212	9.21189	9.51964	10.1687	6.17991	8.70736	8.53528	8.52356	9.14466	12.3937	8.31288	7.86419	6.96578	7.65105	8.12412	7.59991	8.8009	6.80735	7.30378	7.79442	7.45121	7.65821	6.85798	6.85798	7.93074	9.12928	9.14211	10.5196	7.45121	7.35755	8.62388	7.17991	9.56415	9.73471	6.90689	6.93074	10.8041	7.88874	8.0607	6.2854	8.40301	8.78136
COR-7714	7.98868	6.74147	8.75822	7.0607	8.5157	9.70908	7.43463	9.8933	6.55459	9.1472	9.30834	7.20945	7.90087	8.1472	7.9629	8.02237	10.1611	7.82018	8.70044	6.62936	7.21917	7.5157	7.26679	8.71768	6.79442	6.87036	7.87036	7.19476	8.5812	6.50779	6.82655	8.11114	9.85643	8.57365	9.64386	7.63662	7.08746	7.99152	6.62205	8.64746	8.88874	6.96578	6.96578	9.70217	7.70736	7.67948	10.6733	7.88874	8.90388
COR-6711	7.94544	7.04439	7.73471	7.08746	9.16239	7.43463	7.64386	8.09803	9.10722	8.82496	9.76321	7.83605	7.47573	13.7864	9.52356	7.87958	10.1849	7.65105	8.21432	6.56986	7.87036	8.77149	7.50779	15.0821	6.62936	7.10852	7.98299	7.06609	7.01123	6.97728	7.21917	7.39232	10.8273	8.14975	9.53916	8.07146	7.04985	9.7211	7.30378	8.71425	8.76155	8.35315	6.79442	11.8665	7.64386	7.92481	6.19967	7.67596	7.55075
COR-1141	8.8009	6.9542	7.49185	7.61839	9.37721	7.65821	7.67948	10.8297	6.75489	9.56224	10.3129	6.2854	7.6865	8.80735	8.76487	8.62571	11.525	8.37069	7.49185	7.25739	7.85487	7.83605	7.87036	8.90238	7.12928	7.33985	7.9542	7.72451	8.55267	7.05528	6.90689	7.18982	11.3556	8.78136	10.6156	7.91886	7.43463	8.82018	7	9.72707	9.74062	7.0607	7.14975	11.2606	9.70908	8.18488	6.53138	8.56033	8.40727
COR-4617	8.83289	6.53916	11.2276	7.33985	9.19967	7.35315	10.3608	9.32193	6.93074	9.38802	10.0471	6.18982	8.18488	8.58871	8.58684	9.87498	11.9476	9.25503	7.80735	7.19967	7.90989	7.61471	7.73809	8.85798	6.85798	7.76818	8.66178	7.56986	7.10329	6.97728	6.76818	10.2396	11.5546	10.5527	10.3253	7.61471	7.50779	8.48583	7.08746	9.44501	9.67154	6.80735	6.88264	11.5132	7.99152	8.09803	6.70044	8.41785	9.46455
COR-9868	8.83289	6.84549	7.32193	7.6865	9.81218	7.63662	7.99435	11.0161	6.97728	9.17368	10.3253	6.06609	12.431	8.72962	8.83131	12.0582	11.4599	8.43879	7.45121	7.20945	8.42417	7.8009	8.12412	9.7879	7.10852	9.92333	8.73809	7.76155	11.1273	9.97943	7.15987	7.72451	10.3625	9.29232	10.3231	7.99152	7.60733	8.93369	7.7879	10.9099	10.8017	7.42206	7.52356	12.009	8.18982	8.30378	6.85798	8.61471	8.80735
COR-7264	9.20212	7.15987	8.08215	7.76155	9.53138	7.76487	8.10329	8.63662	7.22882	9.34207	10.3026	6.36632	9.13955	8.82972	8.90989	9.08746	11.5362	8.69523	7.80735	7.26679	7.94251	11.6954	8.20945	9.08481	7.224	7.62936	9.88417	7.79442	7.26679	7.224	7.13955	10.0868	9.98157	9.54689	10.9344	8.10852	7.59246	9.05257	8.02791	9.76818	9.92184	7.62205	7.43045	11.839	8.49785	8.20457	6.87652	8.65464	10.0021
COR-7610	9.04439	6.26679	7.29462	7.24793	8.96578	7.13443	7.49586	9.32418	6.53138	8.85331	9.80735	7.37069	7.88874	8.29921	8.44294	7.93369	10.8803	8.00562	7.83289	6.94837	7.5812	9.06878	8.93074	8.57365	6.74147	6.76818	7.72792	7.3966	7.13955	6.71425	6.45943	6.79442	8.90238	9.24079	10.1941	8.8009	7.56605	8.29232	7.20945	9.21432	9.34983	6.74819	6.7211	10.9527	7.66534	7.76155	7.00562	8.16742	8.32643
COR-4209	9.05257	6.74147	8.61287	7.69697	9.56605	8.49386	8.3966	8.68299	7.01681	9.24317	10.4979	7.74147	8.47978	8.69697	8.8857	9.31967	11.5231	8.49985	10.7536	7.50383	8.72792	7.93369	7.90989	9.59805	6.91886	7.18488	7.85175	7.99718	8.47776	7.09803	7.17991	7.72792	11.9672	9.24555	10.7936	8	7.60733	8.81057	7.13955	10.3348	10.0389	6.89482	7.29921	11.4011	8.21917	8.25739	7.6865	8.74987	9.59246
COR-9504	9.48784	6.70044	7.99435	7.85175	9.69523	7.62936	8.36632	9.71253	6.74819	9.92926	10.5694	6.39232	10.3454	9.27263	9.12928	9.46352	12.1434	8.75989	9.71596	7.77808	8.07146	8.14975	8.01123	10.0835	7.22882	7.45943	8.22882	7.82018	12.384	7.17991	7.16993	8	10.4813	9.224	11.2958	12.1646	8.10329	8.91289	7.69349	10.0168	10.007	6.85798	7.3837	12.5786	8.40727	8.45121	6.71425	8.8009	8.69349
COR-6813	6.85798	6.02237	6.93074	6.16993	6.88264	5.93074	6.22882	7.93074	6.08746	7.52356	8.01123	5.88264	7.8392	6.8392	7	8.48583	9.15482	6.59991	9.02929	5.61471	6.14975	6.54689	6.12928	7.2384	5.55459	5.74147	6.80735	5.90689	8.63844	5.49185	6.40939	6.47573	12.9385	6.93074	8.36632	7.36632	5.70044	6.97728	6.18982	7.10329	7.33092	6.24793	6.42626	10.544	6.65821	6.04439	5.93074	6.33985	6.58496
COR-1699	8.12928	6.96578	8.66534	7.15987	8.8009	7.09803	7.52356	9.49085	6.79442	8.93958	9.70217	6.16993	10.1013	8.44087	7.96578	7.93664	11.188	7.80413	8.87036	6.75489	7.19967	7.62571	7.37938	8.35535	6.58496	7.08746	7.98014	7.22882	9.02791	6.50779	6.84549	7.02791	10.2021	8.13955	9.82496	7.72451	7.2854	8.15735	6.96578	8.85798	8.94691	6.91886	6.93074	10.2831	7.79442	7.61471	6.42626	7.81698	8.15735
COR-9633	7.89482	7.33985	7.45943	7.24793	8.31288	8.09803	7.34873	13.271	6.79442	8.89482	9.21917	6.98299	10.0014	9.43671	7.8009	9.70736	10.5285	7.63662	7.30378	6.75489	7.33539	8.3837	7.22882	8.15482	6.62936	6.82018	7.58871	7.05528	6.83289	6.69349	7.00562	8.03892	9.56796	9.34651	9.57175	7.5157	7.03342	8.66534	7.16993	8.74315	8.61287	7.2854	6.70044	9.67419	7.43045	7.49185	7.46352	7.70736	9.01123
COR-5449	7.61471	6.82018	10.3049	6.61471	8.16993	6.72792	6.98868	11.8648	7.08746	8.72451	9.01959	5.70044	10.7736	7.90689	7.47978	7.47573	10.0875	7.34873	8.37287	6.12928	6.67243	7.37504	6.79442	8.04439	6.20945	6.71425	7.22882	7.30378	10.5324	6.05528	6.59991	6.18982	9.95128	8.16239	9.4818	7.59619	6.62205	7.63662	6.53916	8.84862	8.52748	7.07682	6.39232	10.6221	6.96578	7.11894	6.61471	7.37504	7.74147
COR-5530	8.5157	6.94251	8.09803	7.2384	8.91737	8.89785	7.81057	9.03617	9.76321	8.90388	9.52356	7.08746	8.66356	8.17493	8.33539	8.60918	10.9065	8.42206	9.93	7.01123	7.58496	7.77479	7.5157	9.29806	6.91289	7	7.77808	7.19967	11.9476	6.85175	7.07682	6.85175	9.30606	8.23362	13.8155	7.56605	7.34873	8.15987	6.88264	9.52748	9.06878	6.96578	6.91289	11.6939	7.48784	7.87344	9.2396	8.10329	9.58026
COR-5800	8.26679	6.93074	8.58871	7.44294	8.62205	8.88874	7.60363	9.09276	6.88874	9.09011	9.43879	6.45943	7.74147	8.35755	8.31967	7.96867	10.6582	8.80735	7.58496	6.90689	7.49985	7.91289	7.62936	8.46964	7.11374	7.39232	8.17742	7.57743	9.81378	7.07682	7.19967	6.97728	10.3756	8.55651	9.79279	7.61471	7.48382	8.76653	7.60733	8.94251	9.13955	7.53916	7.09803	9.59432	7.6865	7.93958	10.9502	8.11114	9.9211
COR-4582	9.80655	8.04985	8.53528	8.58496	10.1948	11.0928	9.09011	9.91588	8.08215	10.5285	11.2744	7.14466	9.47269	9.78136	9.61655	9.36741	12.2656	9.7039	8.93074	8.11374	9.85487	9.04712	8.82018	9.90764	8.07146	8.15482	8.98726	8.73471	8.36632	8.11374	8.0607	7.9542	12.6852	10.1389	11.6129	8.98726	8.6865	9.81378	11.2986	12.0614	10.5594	8.20701	8.10066	12.6742	9.1472	9.25503	13.103	9.55267	9.6987
COR-6048	9.41574	7.61471	7.68299	7.98299	9.79116	7.79442	8.45533	10.2562	7.34873	9.93369	10.5265	8.70736	10.2119	9.28193	9.18488	8.92778	12.0379	8.74651	10.29	7.50779	8.41996	8.3966	8.27612	9.28309	7.44294	7.96578	8.32418	7.98868	8.29692	7.51964	7.44294	7.30834	9.83763	9.33316	10.5493	8.28077	8.03342	9.24079	7.44294	10.0941	9.98442	7.73132	7.62205	12.1687	8.35535	8.73132	6.76818	8.94251	8.85175
COR-3676	8.37504	7.86419	8.30378	7.88264	8.52356	7.56224	8.10852	10.5981	8.27146	9.75489	9.14338	7.64386	9.92926	8.55267	8.22641	8.56986	10.7185	9.86728	9.02237	7.3966	8.01681	8.25974	7.76818	9.02237	7.30378	7.52356	8.89482	7.57743	8.05528	7.42206	8.07682	7.41785	11.628	8.5411	10.5353	8.62205	7.48382	8.62753	8.24793	9.33092	9.00141	8.17493	7.41785	11.3669	7.90689	7.88874	9.92407	8.0607	8.77972
[truncated: 1,085 more columns]

## Sheet: Demographics
cor_id	site	sex	phenotype	age	bmi	mecfs_duration	bas_score
COR-7349	1	F	ME/CFS	3	2	2	50
COR-6215	1	F	ME/CFS	1	2	1	30
COR-3717	1	M	ME/CFS	3	5	2	40
COR-8330	1	F	ME/CFS	3	5	1	30
COR-8763	1	F	ME/CFS	3	2	2	30
COR-4361	1	F	ME/CFS	4	2	2	20
COR-8843	1	F	HC	1	3	NA	100
COR-9546	1	F	HC	2	4	NA	90
COR-1481	1	F	HC	3	5	NA	80
COR-5218	1	M	ME/CFS	2	3	2	60
COR-6604	1	F	ME/CFS	4	5	2	30
COR-8468	1	F	HC	3	5	NA	100
COR-6302	1	F	ME/CFS	2	4	1	30
COR-9198	1	F	ME/CFS	4	2	2	40
COR-7256	1	F	HC	4	5	NA	100
COR-3195	1	M	ME/CFS	4	3	2	30
COR-1957	2	F	ME/CFS	2	4	2	50
COR-7085	2	F	ME/CFS	4	2	2	35
COR-6176	2	F	HC	2	5	NA	100
COR-3560	2	F	ME/CFS	4	2	ND	40
COR-3661	2	M	ME/CFS	1	2	2	60
COR-3708	2	F	ME/CFS	4	3	2	20
COR-9818	2	M	ME/CFS	3	5	2	40
COR-3504	2	F	ME/CFS	3	5	2	50
COR-2465	2	M	HC	1	2	NA	100
COR-7414	2	F	HC	1	4	NA	100
COR-6698	2	F	ME/CFS	4	2	1	30
COR-2674	2	F	HC	2	3	NA	100
COR-9151	2	F	ME/CFS	2	4	2	30
COR-8066	2	M	ME/CFS	2	4	2	70
COR-6685	2	F	HC	3	5	NA	100
COR-4856	2	F	ME/CFS	2	5	1	55
COR-9223	3	M	ME/CFS	3	3	1	40
COR-7101	3	F	ME/CFS	2	2	2	40
COR-5623	3	F	HC	1	3	NA	100
COR-4181	3	M	HC	4	5	NA	100
COR-3427	3	F	ME/CFS	3	5	2	20
COR-3194	3	F	HC	1	4	NA	100
COR-1548	3	F	ME/CFS	4	3	1	50
COR-2400	3	F	ME/CFS	4	3	2	30
COR-3315	3	M	HC	1	2	NA	100
COR-9446	3	M	ME/CFS	4	3	2	20
COR-5554	3	F	HC	2	5	NA	100
COR-5136	3	F	ME/CFS	2	5	2	20
COR-1168	3	F	ME/CFS	3	2	2	30
COR-1665	1	F	ME/CFS	3	2	2	30
COR-3985	1	F	ME/CFS	3	2	2	30
COR-1002	1	F	HC	4	2	NA	100
COR-6913	1	M	ME/CFS	4	3	2	30
COR-8446	1	F	HC	1	2	NA	90
COR-5087	1	F	ME/CFS	1	2	2	20
COR-2349	1	F	ME/CFS	1	2	2	40
COR-9359	1	F	ME/CFS	2	4	2	15
COR-4616	1	F	ME/CFS	3	5	2	20
COR-5429	1	F	ME/CFS	2	2	2	20
COR-6308	1	F	ME/CFS	3	4	1	40
COR-9348	1	F	HC	3	2	NA	100
COR-4994	1	F	ME/CFS	3	5	1	20
COR-8852	1	F	HC	3	3	NA	70
COR-3309	1	F	ME/CFS	2	5	2	40
COR-1278	1	F	HC	1	2	NA	100
COR-8111	2	M	ME/CFS	2	3	2	20
COR-1404	2	F	ME/CFS	2	2	2	40
COR-2854	2	F	ME/CFS	1	3	1	40
COR-6297	2	F	ME/CFS	1	2	1	40
COR-9350	2	F	ME/CFS	3	2	2	30
COR-6709	2	F	ME/CFS	4	4	2	20
COR-9643	2	F	ME/CFS	4	5	2	50
COR-5319	2	F	HC	2	5	NA	100
COR-9943	2	F	ME/CFS	3	2	2	40
COR-8625	2	F	ME/CFS	1	2	2	40
COR-9970	2	F	ME/CFS	1	2	2	10
COR-5456	3	F	ME/CFS	1	2	2	30
COR-7257	3	M	HC	1	3	NA	100
COR-4806	3	M	HC	2	2	NA	100
COR-4847	3	M	HC	1	3	NA	100
COR-3722	3	M	HC	4	4	NA	90
COR-4271	3	M	HC	3	2	NA	100
COR-2455	3	F	ME/CFS	2	2	2	45
COR-2823	3	F	ME/CFS	1	2	1	40
COR-1592	3	F	HC	1	2	NA	100
COR-1433	1	F	ME/CFS	2	2	2	20
COR-5797	1	M	HC	3	4	NA	90
COR-2950	1	M	HC	2	3	NA	100
COR-7717	1	F	HC	3	4	NA	60
COR-7714	1	M	HC	1	2	NA	100
COR-6711	1	F	HC	4	5	NA	90
COR-1141	1	F	HC	3	5	NA	90
COR-4617	1	M	HC	3	5	NA	90
COR-9868	1	M	ME/CFS	2	5	2	40
COR-7264	1	F	HC	4	4	NA	90
COR-7610	1	F	HC	1	2	NA	100
COR-4209	1	M	HC	2	3	NA	100
COR-9504	1	F	HC	1	2	NA	100
COR-6813	1	M	HC	3	2	NA	100
COR-1699	1	F	HC	2	2	NA	100
COR-9633	1	F	HC	4	2	NA	90
COR-5449	1	F	HC	1	3	NA	90
COR-5530	1	M	HC	3	4	NA	90
COR-5800	1	F	HC	4	2	NA	ND
COR-4582	1	F	ME/CFS	2	5	ND	ND
COR-6048	1	F	ME/CFS	2	5	ND	ND
COR-3676	1	M	ME/CFS	1	2	ND	ND

## Sheet: Demographics_codebook
Variable Name / Header	Variable Details	Value Labels / Coding
cor_id	ID number	"COR-####"
site	Blood collection location	1="Ithaca", 2="Los Angeles", 3="New York City"
sex	sex of participant	"F"= female, "M"=male
phenotype	participant's cohort	"HC"= Healthy Control, "ME/CFS"= ME/CFS participant
age	participant's age in years	Bins ("18<=age<=35"="1";"35<age<=45"="2";"45<age<=55"="3";"55<age<=70"="4")
bmi	BMI of participant	Bins ("bmi<18.5"="1";"18.5<=bmi<25"="2";"25<=bmi<27"="3";"27<=bmi<30"="4";bmi>=30"="5")
mecfs_duration	Duration of illness (rounded up to nearest year)	Bins for "< 5 years" of ">= 5 years"
bas_score	Bell Activity Scale score	10-100
