# Supplementary material for: An In-Depth Exploration of the Autoantibody Immune Profile in ME/CFS Using Novel Antigen Profiling Techniques
Source: Int J Mol Sci. 2025 Mar 20;26(6):2799. doi: 10.3390/ijms26062799 (PMC11943395; doi:10.3390/ijms26062799)
Supplement: Supplementary file 1 [file ijms-26-02799-s001.zip › Supplementary File S2.xlsx]

## Sheet: Augmenta-Oncimmune_LM_results
	Augmenta-Oncimmune	lm_total_pval	lm_female_pval	lm_male_pval	lm_total_qval	lm_female_qval	lm_male_qval
1	ANXA2	0.374524	0.431684	0.688274	0.989192	0.996234	0.925044
2	ARHGEF11	0.516033	0.476845	0.13299	0.989192	0.996234	0.727586
3	ASB9	0.534444	0.589254	0.0578573	0.989192	0.996234	0.682396
4	B2M	0.338996	0.422057	0.801396	0.989192	0.996234	0.948626
5	CACYBP	0.343596	0.449325	0.777415	0.989192	0.996234	0.948622
6	CCNE2	0.668555	0.709887	0.212172	0.989192	0.996234	0.75336
7	DDX5	0.141461	0.206539	0.2016	0.989192	0.996234	0.75336
8	CDKN2B	0.16552	0.129766	0.687832	0.989192	0.996234	0.925044
9	CSTA	0.66129	0.469679	0.581289	0.989192	0.996234	0.881156
10	GRB2	0.57799	0.66594	0.912521	0.989192	0.996234	0.975922
11	HSP90AB1	0.748108	0.831133	0.763387	0.989192	0.996234	0.941981
12	IKBKG	0.74103	0.856354	0.190193	0.989192	0.996234	0.75336
13	MLLT6	0.270297	0.261043	0.914854	0.989192	0.996234	0.975922
14	SFN	0.412373	0.447607	0.686354	0.989192	0.996234	0.925044
15	AFP	0.88127	0.822606	0.887488	0.989192	0.996234	0.969296
16	YWHAH	0.772195	0.806378	0.149851	0.989192	0.996234	0.75336
17	ACPP	0.390057	0.45038	0.873708	0.989192	0.996234	0.963439
18	ADRA1A	0.650124	0.664943	0.321596	0.989192	0.996234	0.781133
19	ADRB2	0.235771	0.230342	0.179908	0.989192	0.996234	0.75336
20	ADRBK1	0.554453	0.591084	0.371379	0.989192	0.996234	0.794734
21	AKAP13	0.615367	0.650678	0.517496	0.989192	0.996234	0.870445
22	AKT1	0.712303	0.733898	0.798662	0.989192	0.996234	0.948622
23	AKT3	0.685446	0.726225	0.830147	0.989192	0.996234	0.95421
24	ALDOA	0.502173	0.533864	0.928456	0.989192	0.996234	0.979071
25	ANXA4	0.437621	0.508212	0.597446	0.989192	0.996234	0.886355
26	ANXA6	0.247174	0.345633	0.638222	0.989192	0.996234	0.902993
27	ANXA7	0.409451	0.445322	0.192829	0.989192	0.996234	0.75336
28	AP1S1	0.538836	0.61751	0.922874	0.989192	0.996234	0.978989
29	APC	0.473762	0.354579	0.795676	0.989192	0.996234	0.948622
30	ANXA13	0.229649	0.295334	0.642394	0.989192	0.996234	0.906064
31	ARHGAP30	0.170551	0.198824	0.756265	0.989192	0.996234	0.941677
32	ARRB1	0.995898	0.909978	0.0935237	0.99985	0.996234	0.682396
33	ATF4	0.427952	0.443196	0.290004	0.989192	0.996234	0.780798
34	ATIC	0.61974	0.759674	0.189955	0.989192	0.996234	0.75336
35	ANXA9	0.45517	0.510467	0.541743	0.989192	0.996234	0.870445
36	CTAG1B	0.602736	0.429715	0.59911	0.989192	0.996234	0.886355
37	ATP1B3	0.415499	0.527808	0.550905	0.989192	0.996234	0.870445
38	ACE2	0.305129	0.379113	0.559425	0.989192	0.996234	0.873366
39	GAS2L3	0.864862	0.964674	0.721835	0.989192	0.996528	0.929047
40	AXIN2	0.256672	0.261445	0.521934	0.989192	0.996234	0.870445
41	BAAT	0.841877	0.904742	0.930722	0.989192	0.996234	0.979071
42	BCL11A	0.877828	0.820581	0.311739	0.989192	0.996234	0.781133
43	BCR	0.396729	0.509806	0.911641	0.989192	0.996234	0.975922
44	GPANK1	0.179553	0.159756	0.533791	0.989192	0.996234	0.870445
45	BIRC5	0.538991	0.660316	0.372195	0.989192	0.996234	0.794734
46	BRCA1	0.588478	0.709985	0.84562	0.989192	0.996234	0.958933
47	BRCA1.1	0.0402958	0.0424888	0.76314	0.989192	0.996234	0.941981
48	CD101	0.429781	0.510205	0.723939	0.989192	0.996234	0.929562
49	BTRC	0.845723	0.862651	0.31326	0.989192	0.996234	0.781133
50	CALM2.CALM1	0.761071	0.759757	0.956717	0.989192	0.996234	0.989681
51	CAMK2B	0.267389	0.28005	0.501258	0.989192	0.996234	0.870445
52	HSPA5	0.588965	0.682515	0.67528	0.989192	0.996234	0.924382
53	CCDC88B	0.881355	0.965516	0.117671	0.989192	0.996528	0.690415
54	CCNB1	0.336821	0.21243	0.44608	0.989192	0.996234	0.827912
55	CCNB2	0.364858	0.407749	0.248495	0.989192	0.996234	0.763761
56	CCNG2	0.321921	0.369022	0.439887	0.989192	0.996234	0.825276
57	CDC25A	0.967781	0.858393	0.260647	0.993259	0.996234	0.772835
58	CDC25B	0.706165	0.661187	0.167706	0.989192	0.996234	0.75336
59	CDC37	0.696866	0.762494	0.0479736	0.989192	0.996234	0.682396
60	CDKN1B	0.936649	0.948788	0.939121	0.989192	0.996528	0.982572
61	CEACAM5	0.731989	0.760518	0.267831	0.989192	0.996234	0.772835
62	CEACAM5.1	0.234091	0.244761	0.552663	0.989192	0.996234	0.870445
63	AMBRA1	0.916478	0.982223	0.0663978	0.989192	0.996528	0.682396
64	CFH	0.470973	0.560898	0.897056	0.989192	0.996234	0.971597
65	CHD8	0.406609	0.45941	0.221361	0.989192	0.996234	0.756093
66	CLTA	0.120338	0.110138	0.243693	0.989192	0.996234	0.761848
67	CAP2	0.96961	0.797156	0.0925545	0.993259	0.996234	0.682396
68	CLTB	0.243602	0.273379	0.198586	0.989192	0.996234	0.75336
69	MST1L	0.466293	0.449969	0.577837	0.989192	0.996234	0.878374
70	COL9A1	0.413705	0.443479	0.194635	0.989192	0.996234	0.75336
71	CTSB	0.644852	0.677606	0.746723	0.989192	0.996234	0.93723
72	NASP	0.301553	0.30726	0.349407	0.989192	0.996234	0.785366
73	CREB3L1	0.882234	0.843257	0.169619	0.989192	0.996234	0.75336
74	CREBBP	0.0482347	0.029986	0.0760648	0.989192	0.996234	0.682396
75	CREM	0.701558	0.696344	0.337048	0.989192	0.996234	0.781133
76	CRK	0.93613	0.856513	0.274267	0.989192	0.996234	0.772835
77	IL13	0.322139	0.381937	0.730968	0.989192	0.996234	0.930149
78	CSNK2A1	0.481019	0.685346	0.236336	0.989192	0.996234	0.761848
79	CD97	0.98676	0.980614	0.333268	0.99663	0.996528	0.781133
80	CDR2L	0.355657	0.392225	0.409932	0.989192	0.996234	0.80426
81	CTAG2	0.786298	0.611061	0.655164	0.989192	0.996234	0.911363
82	CTBP1	0.510572	0.416246	0.153952	0.989192	0.996234	0.75336
83	NME1	0.517191	0.643317	0.937804	0.989192	0.996234	0.982572
84	CFAP36	0.236177	0.253093	0.0210524	0.989192	0.996234	0.682396
85	CTNNBIP1	0.630423	0.716988	0.4672	0.989192	0.996234	0.842297
86	CXCL13	0.380443	0.430392	0.823913	0.989192	0.996234	0.95421
87	IL17B	0.32378	0.353998	0.743913	0.989192	0.996234	0.93723
88	S100A6	0.262505	0.329703	0.171883	0.989192	0.996234	0.75336
89	DNM2	0.627515	0.572416	0.335159	0.989192	0.996234	0.781133
90	DUSP10	0.975883	0.972088	0.325845	0.996085	0.996528	0.781133
91	DUSP16	0.507292	0.57686	0.645476	0.989192	0.996234	0.907312
92	DUSP3	0.343859	0.441385	0.696497	0.989192	0.996234	0.925044
93	DUSP7	0.749345	0.645956	0.413247	0.989192	0.996234	0.809365
94	DVL3	0.233287	0.27558	0.531778	0.989192	0.996234	0.870445
95	ECSIT	0.487923	0.540894	0.0765306	0.989192	0.996234	0.682396
96	EEF2	0.635085	0.818027	0.390421	0.989192	0.996234	0.797269
97	EFTUD2	0.495112	0.43347	0.0650673	0.989192	0.996234	0.682396
98	EGFR	0.677424	0.393493	0.317813	0.989192	0.996234	0.781133
99	EGLN2	0.210189	0.27936	0.404274	0.989192	0.996234	0.802883
100	EIF4E2	0.99985	0.966032	0.296374	0.99985	0.996528	0.781133
101	EIF4G1	0.402526	0.523934	0.433901	0.989192	0.996234	0.821441
102	CSF2	0.901676	0.990832	0.121433	0.989192	0.996528	0.702575
103	ERBB2	0.420559	0.4984	0.971707	0.989192	0.996234	0.991824
104	ERBB3	0.845493	0.89199	0.0820187	0.989192	0.996234	0.682396
105	NPM3	0.542876	0.476874	0.208834	0.989192	0.996234	0.75336
106	F10	0.854954	0.852665	0.217051	0.989192	0.996234	0.75336
107	F11	0.268651	0.34748	0.632336	0.989192	0.996234	0.900841
108	F2	0.543391	0.67108	0.867312	0.989192	0.996234	0.961386
109	F8	0.742175	0.778349	0.585782	0.989192	0.996234	0.882114
110	F9	0.951045	0.88411	0.213323	0.989192	0.996234	0.75336
111	FARP2	0.375438	0.431202	0.678933	0.989192	0.996234	0.925044
112	FBXO31	0.985491	0.916134	0.800978	0.99663	0.996528	0.948626
113	PLIN2	0.987609	0.95941	0.546214	0.99663	0.996528	0.870445
114	FGG	0.661946	0.75341	0.743985	0.989192	0.996234	0.93723
115	FH	0.857363	0.72117	0.590788	0.989192	0.996234	0.882679
116	FKBP4	0.498668	0.550148	0.347891	0.989192	0.996234	0.785366
117	FLCN	0.380043	0.416991	0.489592	0.989192	0.996234	0.861112
118	FLNB	0.625578	0.622704	0.83355	0.989192	0.996234	0.954793
119	FMNL1	0.854423	0.779173	0.428846	0.989192	0.996234	0.817625
120	FNDC3B	0.856265	0.839913	0.505197	0.989192	0.996234	0.870445
121	DPYSL5	0.282111	0.296709	0.574467	0.989192	0.996234	0.877425
122	FOLH1	0.35339	0.300953	0.392245	0.989192	0.996234	0.797269
123	PTPN6	0.173108	0.237636	0.698767	0.989192	0.996234	0.925044
124	GAGE2D.GAGE2E.GAGE2A	0.434754	0.378197	0.909549	0.989192	0.996234	0.975807
125	GCK	0.975616	0.978278	0.627354	0.996085	0.996528	0.90053
126	GNA15	0.59374	0.453994	0.0490527	0.989192	0.996234	0.682396
127	GNAI2	0.514469	0.559947	0.160036	0.989192	0.996234	0.75336
128	GNAO1	0.447079	0.477663	0.514766	0.989192	0.996234	0.870445
129	GNB5	0.0347001	0.0505778	0.666515	0.989192	0.996234	0.91618
130	GNG12	0.130665	0.159103	0.0888004	0.989192	0.996234	0.682396
131	IFNA13	0.584876	0.693216	0.835446	0.989192	0.996234	0.956
132	GNG4	0.706216	0.656911	0.691397	0.989192	0.996234	0.925044
133	GNGT2	0.759234	0.933071	0.874592	0.989192	0.996528	0.963439
134	GRK6	0.557128	0.627392	0.765055	0.989192	0.996234	0.942914
135	GSK3A	0.616265	0.756392	0.697385	0.989192	0.996234	0.925044
136	H2AFY	0.634261	0.783067	0.516439	0.989192	0.996234	0.870445
137	ELAVL3.ELAVL2	0.554282	0.409405	0.102923	0.989192	0.996234	0.682396
138	ELAVL4	0.381149	0.372513	0.298984	0.989192	0.996234	0.781133
139	HAUS3	0.809195	0.712812	0.943948	0.989192	0.996234	0.98567
140	HDAC1	0.226331	0.250873	0.265929	0.989192	0.996234	0.772835
141	EOMES	0.0160068	0.0220102	0.30168	0.989192	0.996234	0.781133
142	HLA.DRB3	0.609982	0.656437	0.60295	0.989192	0.996234	0.887162
143	HMMR	0.933626	0.989327	0.756838	0.989192	0.996528	0.941677
144	HSPA1B	0.270782	0.241527	0.333345	0.989192	0.996234	0.781133
145	HSPA1L	0.622687	0.678357	0.168733	0.989192	0.996234	0.75336
146	HSPA2	0.733512	0.822337	0.618951	0.989192	0.996234	0.897558
147	ID1	0.463575	0.516581	0.126129	0.989192	0.996234	0.709114
148	IDO1	0.876694	0.873767	0.433165	0.989192	0.996234	0.82142
149	IGF2BP2	0.455886	0.445549	0.441827	0.989192	0.996234	0.825276
150	IGF2BP3	0.572773	0.773904	0.0766821	0.989192	0.996234	0.682396
151	ILK	0.10296	0.134326	0.503133	0.989192	0.996234	0.870445
152	INHBA	0.82746	0.862029	0.662537	0.989192	0.996234	0.91618
153	INVS	0.87531	0.781174	0.401349	0.989192	0.996234	0.802883
154	IP6K1	0.833619	0.894679	0.37541	0.989192	0.996234	0.794734
155	RAD51D	0.268296	0.296152	0.519857	0.989192	0.996234	0.870445
156	ITGA4	0.562561	0.627374	0.604107	0.989192	0.996234	0.887162
157	ITGA6	0.568495	0.452307	0.0977268	0.989192	0.996234	0.682396
158	ITPR3	0.879111	0.918467	0.278903	0.989192	0.996528	0.772835
159	KLK2	0.953769	0.994108	0.0562959	0.989422	0.996528	0.682396
160	KRIT1	0.278896	0.286532	0.347267	0.989192	0.996234	0.785366
161	LAMA2	0.012774	0.0126485	0.104823	0.989192	0.996234	0.682396
162	LAMA4	0.351075	0.413837	0.699901	0.989192	0.996234	0.925044
163	LAMB2	0.631997	0.582118	0.038893	0.989192	0.996234	0.682396
164	LAMB3	0.788094	0.725487	0.222783	0.989192	0.996234	0.756394
165	GAD2	0.57017	0.550249	0.626286	0.989192	0.996234	0.900137
166	LAMC1	0.380213	0.443226	0.0890001	0.989192	0.996234	0.682396
167	LDLR	0.360155	0.440586	0.102239	0.989192	0.996234	0.682396
168	GAS2L1	0.279414	0.299472	0.933261	0.989192	0.996234	0.979924
169	CLEC4M	0.509544	0.616959	0.292561	0.989192	0.996234	0.781133
170	IL4	0.764298	0.827925	0.271733	0.989192	0.996234	0.772835
171	LSP1	0.344492	0.293593	0.0259348	0.989192	0.996234	0.682396
172	GCLC	0.821357	0.766176	0.203594	0.989192	0.996234	0.75336
173	GDF15	0.470159	0.539178	0.408295	0.989192	0.996234	0.804122
174	MAP2K2	0.98872	0.974589	0.426667	0.99663	0.996528	0.816218
175	MAPK8	0.201827	0.207816	0.588903	0.989192	0.996234	0.882188
176	GMPR2	0.325116	0.374189	0.284101	0.989192	0.996234	0.774448
177	MAPKAPK3	0.165219	0.2229	0.232847	0.989192	0.996234	0.761848
178	MS4A1	0.920971	0.993948	0.759683	0.989192	0.996528	0.941677
179	RPS6KA2	0.132536	0.14123	0.235488	0.989192	0.996234	0.761848
180	MFI2	0.625277	0.646935	0.979787	0.989192	0.996234	0.992791
181	SELL	0.747161	0.746503	0.559172	0.989192	0.996234	0.873366
182	MITF	0.873176	0.780676	0.214404	0.989192	0.996234	0.75336
183	MLH1	0.361579	0.367421	0.585402	0.989192	0.996234	0.882114
184	MORC2	0.725464	0.791838	0.940115	0.989192	0.996234	0.982572
185	MRPL28	0.572508	0.695187	0.97706	0.989192	0.996234	0.992791
186	GPC1	0.356463	0.401581	0.486794	0.989192	0.996234	0.861112
187	GPHN	0.324399	0.380534	0.570194	0.989192	0.996234	0.875695
188	MSH2	0.887108	0.802302	0.252191	0.989192	0.996234	0.763761
189	MUC1	0.409779	0.4629	0.79675	0.989192	0.996234	0.948622
190	MYB	0.844895	0.866691	0.817837	0.989192	0.996234	0.95421
191	MYC	0.802091	0.833914	0.210671	0.989192	0.996234	0.75336
192	GTF2B	0.61298	0.565009	0.152693	0.989192	0.996234	0.75336
193	GZMH	0.892281	0.966813	0.651356	0.989192	0.996528	0.909652
194	MYC.1	0.668881	0.781463	0.853461	0.989192	0.996234	0.961041
195	MYL10	0.981911	0.898977	0.340033	0.99663	0.996234	0.781133
196	MYL2	0.917693	0.819537	0.286796	0.989192	0.996234	0.777541
197	MYL7	0.876385	0.760984	0.542448	0.989192	0.996234	0.870445
198	MYL9	0.698349	0.662012	0.0162243	0.989192	0.996234	0.682396
199	MYLK	0.557812	0.389309	0.238391	0.989192	0.996234	0.761848
200	MYLK2	0.507242	0.369205	0.0573471	0.989192	0.996234	0.682396
201	MYLK3	0.239989	0.205008	0.218774	0.989192	0.996234	0.75336
202	SIPA1L2	0.8463	0.666672	0.408443	0.989192	0.996234	0.804122
203	NCOA4	0.653019	0.700924	0.555117	0.989192	0.996234	0.871887
204	NEUROD1	0.545373	0.585656	0.842882	0.989192	0.996234	0.958704
205	NFATC2	0.47539	0.391674	0.178954	0.989192	0.996234	0.75336
206	NFKB2	0.227834	0.18737	0.211326	0.989192	0.996234	0.75336
207	NFKBIB	0.813001	0.843246	0.908492	0.989192	0.996234	0.975597
208	IL9	0.367276	0.413272	0.699492	0.989192	0.996234	0.925044
209	NIFK	0.570217	0.712733	0.42254	0.989192	0.996234	0.816218
210	NKD2	0.987504	0.948059	0.574891	0.99663	0.996528	0.877425
211	NOS2	0.879456	0.729748	0.322304	0.989192	0.996234	0.781133
212	NOS3	0.797519	0.889603	0.631195	0.989192	0.996234	0.900841
213	NOVA2	0.266525	0.263028	0.377522	0.989192	0.996234	0.794734
214	NR4A1	0.939161	0.769286	0.352031	0.989192	0.996234	0.785832
215	NRG3	0.0776328	0.0929854	0.186588	0.989192	0.996234	0.75336
216	P2RX4	0.497024	0.570242	0.826371	0.989192	0.996234	0.95421
217	PA2G4	0.354944	0.449092	0.753042	0.989192	0.996234	0.94151
218	PAGE4	0.672682	0.753847	0.443273	0.989192	0.996234	0.825276
219	PARD6A	0.801941	0.802698	0.296563	0.989192	0.996234	0.781133
220	PARVA	0.699653	0.807314	0.160335	0.989192	0.996234	0.75336
221	PCK1	0.864135	0.819467	0.328693	0.989192	0.996234	0.781133
222	PCK2	0.115503	0.146388	0.36815	0.989192	0.996234	0.794734
223	PDE1C	0.532086	0.561943	0.797871	0.989192	0.996234	0.948622
224	PDGFD	0.91129	0.866871	0.689661	0.989192	0.996234	0.925044
225	CTAGE5	0.716641	0.713897	0.242627	0.989192	0.996234	0.761848
226	PFN2	0.696385	0.799322	0.859204	0.989192	0.996234	0.961386
227	PIAS3	0.217231	0.235823	0.380997	0.989192	0.996234	0.794734
228	PIK3R3	0.640889	0.688778	0.868129	0.989192	0.996234	0.961386
229	PIP5K1C	0.405906	0.380404	0.50878	0.989192	0.996234	0.870445
230	PKLR	0.70332	0.646326	0.349121	0.989192	0.996234	0.785366
231	PKM	0.955463	0.996058	0.830437	0.989422	0.996937	0.95421
232	PKM.1	0.863896	0.836301	0.951242	0.989192	0.996234	0.987828
233	PKM.2	0.941212	0.865995	0.743975	0.989192	0.996234	0.93723
234	PKN1	0.892626	0.845678	0.893222	0.989192	0.996234	0.969296
235	PLA1A	0.623107	0.629159	0.436789	0.989192	0.996234	0.822316
236	PLA2G4D	0.567427	0.660195	0.658863	0.989192	0.996234	0.914505
237	LGALS3	0.340575	0.362677	0.782573	0.989192	0.996234	0.948622
238	PLCB2	0.351919	0.372253	0.0667276	0.989192	0.996234	0.682396
239	PLCB3	0.246478	0.210557	0.0282451	0.989192	0.996234	0.682396
240	SSX5	0.699714	0.674515	0.854844	0.989192	0.996234	0.961041
241	TNFSF13	0.703966	0.683067	0.715808	0.989192	0.996234	0.927121
242	MAGEA8	0.815882	0.551457	0.0364717	0.989192	0.996234	0.682396
243	MAGEB18	0.261376	0.353688	0.426823	0.989192	0.996234	0.816218
244	TSHR	0.349596	0.406856	0.548033	0.989192	0.996234	0.870445
245	SPOP	0.760516	0.648741	0.269576	0.989192	0.996234	0.772835
246	MAGEH1	0.878695	0.931069	0.104853	0.989192	0.996528	0.682396
247	PLCG2	0.511174	0.474408	0.317719	0.989192	0.996234	0.781133
248	PLCZ1	0.622165	0.711843	0.189396	0.989192	0.996234	0.75336
249	PLD1	0.448264	0.520241	0.535456	0.989192	0.996234	0.870445
250	PLEKHM2	0.76158	0.963828	0.487814	0.989192	0.996528	0.861112
251	PMP2	0.758981	0.811915	0.587203	0.989192	0.996234	0.882114
252	PPBP	0.711265	0.826727	0.684169	0.989192	0.996234	0.925044
253	STIP1	0.92092	0.945083	0.510119	0.989192	0.996528	0.870445
254	PPP1CA	0.0721797	0.0827166	0.98274	0.989192	0.996234	0.992791
255	PPP1CB	0.487171	0.383725	0.524611	0.989192	0.996234	0.870445
256	PPP1R12A	0.538818	0.562365	0.154652	0.989192	0.996234	0.75336
257	PPP1R1A	0.92851	0.913781	0.572057	0.989192	0.996528	0.875695
258	MAZ	0.237396	0.28692	0.104052	0.989192	0.996234	0.682396
259	PPP2R5D	0.151665	0.226125	0.149211	0.989192	0.996234	0.75336
260	PPP2R5E	0.913675	0.917308	0.875081	0.989192	0.996528	0.963439
261	PPP3CC	0.44148	0.325827	0.595838	0.989192	0.996234	0.885557
262	PPP3R2	0.538733	0.578992	0.490981	0.989192	0.996234	0.861877
263	PRDX5	0.318851	0.327031	0.335222	0.989192	0.996234	0.781133
264	PRDX6	0.720691	0.741678	0.8171	0.989192	0.996234	0.95421
265	PRKAA1	0.442789	0.420689	0.706821	0.989192	0.996234	0.925964
266	PRKCA	0.726241	0.70942	0.0527095	0.989192	0.996234	0.682396
267	PRKCI	0.506553	0.560397	0.379043	0.989192	0.996234	0.794734
268	PRKD2	0.434238	0.422996	0.949451	0.989192	0.996234	0.987778
269	PROS1	0.0868236	0.106719	0.334786	0.989192	0.996234	0.781133
270	PTK2	0.247542	0.12501	0.158246	0.989192	0.996234	0.75336
271	PTK2B	0.822614	0.867346	0.112625	0.989192	0.996234	0.682396
272	PTPN2	0.748874	0.798428	0.0743539	0.989192	0.996234	0.682396
273	PTPN5	0.36161	0.452314	0.80414	0.989192	0.996234	0.949116
274	PTPRR	0.21798	0.314874	0.965754	0.989192	0.996234	0.991099
275	RAB5A	0.587976	0.690126	0.210851	0.989192	0.996234	0.75336
276	RAC3	0.130304	0.170674	0.538364	0.989192	0.996234	0.870445
277	RAF1	0.65135	0.7523	0.821714	0.989192	0.996234	0.95421
278	RALB	0.305818	0.362758	0.511706	0.989192	0.996234	0.870445
279	RALBP1	0.922285	0.980387	0.633682	0.989192	0.996528	0.901625
280	RAP1A	0.618735	0.629248	0.963143	0.989192	0.996234	0.990213
281	RAPGEF3	0.606618	0.659438	0.0959621	0.989192	0.996234	0.682396
282	RASA1	0.867269	0.734164	0.426272	0.989192	0.996234	0.816218
283	RASGRP2	0.775947	0.82624	0.473882	0.989192	0.996234	0.848945
284	RBL2	0.925425	0.907023	0.144504	0.989192	0.996234	0.751684
285	RBM15	0.848427	0.741752	0.929411	0.989192	0.996234	0.979071
286	RCVRN	0.652187	0.764633	0.92909	0.989192	0.996234	0.979071
287	RELB	0.871453	0.861346	0.202686	0.989192	0.996234	0.75336
288	RELT	0.770242	0.720328	0.798884	0.989192	0.996234	0.948622
289	RFWD2	0.757784	0.656514	0.114803	0.989192	0.996234	0.682396
290	RFX6	0.386766	0.385457	0.325829	0.989192	0.996234	0.781133
291	RGL2	0.179165	0.249647	0.125898	0.989192	0.996234	0.709114
292	RGS5	0.891199	0.892854	0.914209	0.989192	0.996234	0.975922
293	RIPK1	0.496009	0.552223	0.416305	0.989192	0.996234	0.812547
294	ROCK1	0.943734	0.955399	0.103421	0.989192	0.996528	0.682396
295	RPA1	0.515018	0.624701	0.339202	0.989192	0.996234	0.781133
296	RPS6KA1	0.862737	0.978404	0.954668	0.989192	0.996528	0.989681
297	RPSA	0.883676	0.934277	0.629843	0.989192	0.996528	0.900841
298	RPTOR	0.681244	0.702407	0.902572	0.989192	0.996234	0.974772
299	MYO18A	0.920744	0.901968	0.0676824	0.989192	0.996234	0.682396
300	RTKN	0.532549	0.593538	0.567949	0.989192	0.996234	0.875695
301	RUVBL1	0.559499	0.572764	0.35941	0.989192	0.996234	0.788339
302	RYR1	0.426958	0.458513	0.864686	0.989192	0.996234	0.961386
303	SART1	0.96895	0.915404	0.624069	0.993259	0.996528	0.899231
304	SCAP	0.430265	0.453867	0.500597	0.989192	0.996234	0.870445
305	NSUN5	0.699758	0.758214	0.876923	0.989192	0.996234	0.964531
306	OIP5	0.13037	0.0974873	0.129165	0.989192	0.996234	0.718005
307	SDCBP	0.588808	0.659406	0.733292	0.989192	0.996234	0.930149
308	SERPINB2	0.247708	0.282952	0.576433	0.989192	0.996234	0.878148
309	SESN2	0.045304	0.0523547	0.321353	0.989192	0.996234	0.781133
310	BAIAP2	0.0614434	0.0324089	0.340971	0.989192	0.996234	0.781133
311	TRIM32	0.546054	0.644103	0.719386	0.989192	0.996234	0.927748
312	SFMBT1	0.94155	0.965391	0.382295	0.989192	0.996528	0.794734
313	SGK1	0.615872	0.631139	0.394723	0.989192	0.996234	0.798976
314	SHC1	0.569063	0.591362	0.527886	0.989192	0.996234	0.870445
315	SHC3	0.092523	0.132268	0.0518823	0.989192	0.996234	0.682396
316	SIPA1	0.777074	0.749458	0.399033	0.989192	0.996234	0.80231
317	SIPA1L1	0.420565	0.39787	0.104061	0.989192	0.996234	0.682396
318	SIRT2	0.392282	0.398409	0.680419	0.989192	0.996234	0.925044
319	SKP1	0.313212	0.218815	0.732844	0.989192	0.996234	0.930149
320	TRIP4	0.463456	0.593574	0.551258	0.989192	0.996234	0.870445
321	IDH1	0.578288	0.706823	0.462646	0.989192	0.996234	0.837468
322	SLC25A5	0.406445	0.499811	0.0845061	0.989192	0.996234	0.682396
323	SMAD3	0.727012	0.634131	0.133455	0.989192	0.996234	0.727586
324	SMAD9	0.878928	0.874197	0.970839	0.989192	0.996234	0.991824
325	SOCS5	0.538022	0.629114	0.73944	0.989192	0.996234	0.935854
326	SOST	0.642803	0.560218	0.174906	0.989192	0.996234	0.75336
327	SPA17	0.736284	0.674137	0.0484643	0.989192	0.996234	0.682396
328	SPTB	0.92802	0.960144	0.0218443	0.989192	0.996528	0.682396
329	SRSF7	0.378002	0.381688	0.904883	0.989192	0.996234	0.974772
330	SSX1	0.681973	0.75843	0.161796	0.989192	0.996234	0.75336
331	STAM	0.972891	0.924227	0.752772	0.995127	0.996528	0.94151
332	STAT4	0.74897	0.662118	0.287293	0.989192	0.996234	0.777541
333	STAT5A	0.332329	0.405935	0.717824	0.989192	0.996234	0.927121
334	STIM1	0.177189	0.208561	0.97897	0.989192	0.996234	0.992791
335	SUFU	0.817732	0.827565	0.889812	0.989192	0.996234	0.969296
336	SYK	0.894777	0.851502	0.83044	0.989192	0.996234	0.95421
337	UBAP1	0.886326	0.888394	0.774178	0.989192	0.996234	0.947053
338	TAB1	0.52834	0.578734	0.0471889	0.989192	0.996234	0.682396
339	TBC1D9B	0.228978	0.21086	0.826796	0.989192	0.996234	0.95421
340	TCEB2	0.601626	0.712723	0.0623863	0.989192	0.996234	0.682396
341	TFG	0.163237	0.20863	0.987754	0.989192	0.996234	0.992791
342	THNSL2	0.900779	0.789353	0.110288	0.989192	0.996234	0.682396
343	PNMA1	0.793949	0.831196	0.0112419	0.989192	0.996234	0.682396
344	TNNC1	0.200527	0.174486	0.426213	0.989192	0.996234	0.816218
345	TOP2A	0.356919	0.413715	0.782399	0.989192	0.996234	0.948622
346	PPL	0.359988	0.295843	0.796885	0.989192	0.996234	0.948622
347	TP53	0.444696	0.503472	0.392382	0.989192	0.996234	0.797269
348	TPI1	0.56289	0.429558	0.667341	0.989192	0.996234	0.91618
349	TPM2	0.273385	0.252633	0.0468367	0.989192	0.996234	0.682396
350	RPRM	0.596163	0.715888	0.867466	0.989192	0.996234	0.961386
351	TRAPPC1	0.489357	0.553491	0.816109	0.989192	0.996234	0.95421
352	TRIM33	0.556502	0.67275	0.863942	0.989192	0.996234	0.961386
353	TRPM8	0.982364	0.947353	0.426294	0.99663	0.996528	0.816218
354	UBE2A	0.339631	0.296305	0.62163	0.989192	0.996234	0.899231
355	UBQLN1	0.566557	0.626203	0.107206	0.989192	0.996234	0.682396
356	UBTF	0.982504	0.998562	0.84867	0.99663	0.998562	0.959513
357	USB1	0.341566	0.376225	0.884781	0.989192	0.996234	0.969296
358	VASP	0.80286	0.706488	0.0396754	0.989192	0.996234	0.682396
359	VCP	0.93865	0.975874	0.318577	0.989192	0.996528	0.781133
360	VDAC2	0.946876	0.908289	0.826703	0.989192	0.996234	0.95421
361	CDH1	0.676878	0.72402	0.786657	0.989192	0.996234	0.948622
362	VEGFA	0.415224	0.483027	0.773332	0.989192	0.996234	0.94704
363	WHSC1L1	0.687511	0.891948	0.0770192	0.989192	0.996234	0.682396
364	KIAA1598	0.636887	0.730501	0.357677	0.989192	0.996234	0.788247
365	ZAP70	0.891731	0.915334	0.854786	0.989192	0.996528	0.961041
366	ZBTB16	0.763399	0.725701	0.585957	0.989192	0.996234	0.882114
367	PSMC5	0.151124	0.17554	0.691293	0.989192	0.996234	0.925044
368	SIGIRR	0.983806	0.922942	0.110412	0.99663	0.996528	0.682396
369	WTAP	0.74588	0.866741	0.994357	0.989192	0.996234	0.996114
370	XAGE1B.XAGE1C.XAGE1E.XAGE1A	0.412471	0.524737	0.582775	0.989192	0.996234	0.881156
371	STAG2	0.999687	0.965435	0.25257	0.99985	0.996528	0.763761
372	TSC1	0.415529	0.513416	0.35166	0.989192	0.996234	0.785832
373	FGFR3	0.394929	0.393544	0.732517	0.989192	0.996234	0.930149
374	UL32	0.178246	0.203801	0.831357	0.989192	0.996234	0.95421
375	TSHR.1	0.603486	0.521563	0.862596	0.989192	0.996234	0.961386
376	IgG1	0.227312	0.286712	0.797804	0.989192	0.996234	0.948622
377	RefPro_SNRPA	0.91672	0.886114	0.587298	0.989192	0.996234	0.882114
378	RefPro_TRIM21	0.652411	0.696686	0.988414	0.989192	0.996234	0.992791
379	RefPro_SNRPB2	0.8534	0.660481	0.567339	0.989192	0.996234	0.875695
380	A1BG	0.910019	0.891031	0.675761	0.989192	0.996234	0.924382
381	AANAT	0.613726	0.723783	0.846896	0.989192	0.996234	0.959248
382	ABCB8	0.238042	0.286275	0.820423	0.989192	0.996234	0.95421
383	ACTN1	0.518338	0.631258	0.570481	0.989192	0.996234	0.875695
384	ZFP36L1	0.0982335	0.0185093	0.320535	0.989192	0.996234	0.781133
385	ADAMTS13	0.332199	0.398215	0.640697	0.989192	0.996234	0.904795
386	AHNAK	0.138503	0.182337	0.10025	0.989192	0.996234	0.682396
387	AIM2	0.265465	0.283722	0.510386	0.989192	0.996234	0.870445
388	AKAP1	0.863983	0.718995	0.672473	0.989192	0.996234	0.92211
389	AKAP9	0.8037	0.748666	0.814199	0.989192	0.996234	0.95421
390	AKT2	0.913207	0.866028	0.636269	0.989192	0.996234	0.90232
391	ALDH1A2	0.639471	0.700832	0.0497579	0.989192	0.996234	0.682396
392	ALDOB	0.0443021	0.0459197	0.40293	0.989192	0.996234	0.802883
393	BIRC6	0.664232	0.653588	0.567212	0.989192	0.996234	0.875695
394	ANGPT2	0.484798	0.607415	0.303444	0.989192	0.996234	0.781133
395	ANKS6	0.254303	0.206765	0.0671379	0.989192	0.996234	0.682396
396	ANXA1	0.150488	0.182294	0.511588	0.989192	0.996234	0.870445
397	ANXA11	0.223263	0.259525	0.728533	0.989192	0.996234	0.930149
398	AP2B1	0.469463	0.506057	0.448332	0.989192	0.996234	0.828938
399	ASS1	0.874006	0.925452	0.210684	0.989192	0.996528	0.75336
400	ATF3	0.871597	0.947872	0.38132	0.989192	0.996528	0.794734
401	ATG10	0.981983	0.982637	0.480723	0.99663	0.996528	0.855792
402	ATG16L1	0.618845	0.735667	0.826177	0.989192	0.996234	0.95421
403	ATG4D	0.461824	0.555553	0.987199	0.989192	0.996234	0.992791
404	ATG9A	0.917728	0.918816	0.840769	0.989192	0.996528	0.958223
405	ATP13A2	0.846438	0.696727	0.0788436	0.989192	0.996234	0.682396
406	AVEN	0.708763	0.623572	0.839954	0.989192	0.996234	0.958223
407	AZGP1	0.357807	0.372546	0.219435	0.989192	0.996234	0.75336
408	BAG6	0.65601	0.587237	0.971708	0.989192	0.996234	0.991824
409	BCKDHA	0.362433	0.410337	0.458001	0.989192	0.996234	0.834123
410	BCL10	0.130306	0.161413	0.0487401	0.989192	0.996234	0.682396
411	BCL2L1	0.621733	0.57811	0.239943	0.989192	0.996234	0.761848
412	BCL7B	0.744228	0.749333	0.105816	0.989192	0.996234	0.682396
413	BCL7C	0.865981	0.780934	0.317244	0.989192	0.996234	0.781133
414	BGN	0.595094	0.699499	0.711452	0.989192	0.996234	0.927121
415	BIRC5.1	0.34819	0.465604	0.198105	0.989192	0.996234	0.75336
416	BMP4	0.399203	0.4512	0.926196	0.989192	0.996234	0.979071
417	BMPR2	0.966068	0.933615	0.0492994	0.993259	0.996528	0.682396
418	BMX	0.917457	0.799086	0.939206	0.989192	0.996234	0.982572
419	BRCA1.2	0.70491	0.650679	0.455686	0.989192	0.996234	0.834123
420	BRCA2	0.447134	0.416086	0.0766092	0.989192	0.996234	0.682396
421	BRMS1	0.650505	0.711164	0.706318	0.989192	0.996234	0.925964
422	C15orf48	0.84029	0.709026	0.964856	0.989192	0.996234	0.991075
423	C17orf85	0.243058	0.257099	0.112815	0.989192	0.996234	0.682396
424	C1QA	0.350481	0.414369	0.804322	0.989192	0.996234	0.949116
425	C1QBP	0.626492	0.881255	0.383212	0.989192	0.996234	0.794734
426	C4A	0.702268	0.78509	0.653723	0.989192	0.996234	0.911363
427	C8G	0.208284	0.306577	0.885949	0.989192	0.996234	0.969296
428	CA2	0.559579	0.662784	0.697708	0.989192	0.996234	0.925044
429	CALR	0.948229	0.940559	0.147632	0.989192	0.996528	0.75336
430	CAPN10	0.237118	0.308962	0.511779	0.989192	0.996234	0.870445
431	CASP1	0.563373	0.6791	0.88438	0.989192	0.996234	0.969296
432	CASP10	0.596534	0.542213	0.219896	0.989192	0.996234	0.75336
433	CASP8	0.38717	0.417113	0.406478	0.989192	0.996234	0.803653
434	CBLC	0.252771	0.220071	0.182129	0.989192	0.996234	0.75336
435	CCDC51	0.108604	0.14964	0.917336	0.989192	0.996234	0.975922
436	CCL11	0.428737	0.457851	0.24732	0.989192	0.996234	0.763761
437	CCL14	0.283325	0.417686	0.563981	0.989192	0.996234	0.873878
438	CCL21	0.309308	0.375991	0.729414	0.989192	0.996234	0.930149
439	CCL25	0.368738	0.449683	0.971355	0.989192	0.996234	0.991824
440	CCL4	0.172133	0.207831	0.169415	0.989192	0.996234	0.75336
441	CCL7	0.861557	0.838809	0.268632	0.989192	0.996234	0.772835
442	CCL8	0.499762	0.564076	0.726272	0.989192	0.996234	0.929562
443	CD14	0.232562	0.272933	0.236039	0.989192	0.996234	0.761848
444	CD27	0.322407	0.382127	0.528752	0.989192	0.996234	0.870445
445	CD44	0.512107	0.609553	0.719946	0.989192	0.996234	0.927748
446	CD5L	0.831849	0.900698	0.777257	0.989192	0.996234	0.948622
447	CDKN1A	0.554288	0.542731	0.43152	0.989192	0.996234	0.821047
448	BOC	0.597214	0.476353	0.813221	0.989192	0.996234	0.95421
449	CENPH	0.530864	0.668348	0.576914	0.989192	0.996234	0.878148
450	CENPJ	0.731974	0.761977	0.458988	0.989192	0.996234	0.834123
451	CENPV	0.303002	0.333647	0.4928	0.989192	0.996234	0.863733
452	CEP131	0.379635	0.451064	0.111702	0.989192	0.996234	0.682396
453	CEP290	0.928741	0.83602	0.21096	0.989192	0.996234	0.75336
454	MCAM	0.88742	0.945801	0.448415	0.989192	0.996528	0.828938
455	CFB	0.555029	0.662398	0.548633	0.989192	0.996234	0.870445
456	CFL1	0.364912	0.511963	0.889216	0.989192	0.996234	0.969296
457	CFLAR	0.454782	0.540574	0.32223	0.989192	0.996234	0.781133
458	CHMP4A	0.951382	0.910139	0.275092	0.989192	0.996234	0.772835
459	CHMP4B	0.983199	0.896469	0.831344	0.99663	0.996234	0.95421
460	CLU	0.491528	0.491674	0.881101	0.989192	0.996234	0.968187
461	COL18A1	0.225442	0.297402	0.841704	0.989192	0.996234	0.958326
462	COL3A1	0.517392	0.616979	0.734412	0.989192	0.996234	0.930529
463	COL4A2	0.179851	0.24211	0.552037	0.989192	0.996234	0.870445
464	COL4A5	0.68457	0.67471	0.262795	0.989192	0.996234	0.772835
465	CPSF6	0.475999	0.580724	0.932527	0.989192	0.996234	0.979924
466	CRADD	0.758909	0.579216	0.524988	0.989192	0.996234	0.870445
467	AGGF1	0.847632	0.807597	0.915231	0.989192	0.996234	0.975922
468	CTNNA2	0.458863	0.465963	0.111504	0.989192	0.996234	0.682396
469	MIA3	0.261903	0.306476	0.530151	0.989192	0.996234	0.870445
470	CTSA	0.403065	0.463775	0.612932	0.989192	0.996234	0.893399
471	CDKN1A.1	0.760059	0.801743	0.861799	0.989192	0.996234	0.961386
472	CTSD	0.503271	0.439472	0.22345	0.989192	0.996234	0.756394
473	CTSH	0.469882	0.536759	0.98817	0.989192	0.996234	0.992791
474	CTSK	0.597182	0.67819	0.90304	0.989192	0.996234	0.974772
475	CTSW	0.824112	0.860687	0.143452	0.989192	0.996234	0.751684
476	CXCL1	0.448017	0.472688	0.222396	0.989192	0.996234	0.756394
477	CXCL2	0.475352	0.621793	0.262922	0.989192	0.996234	0.772835
478	CXCL3	0.408625	0.495086	0.196136	0.989192	0.996234	0.75336
479	CXCL8	0.895163	0.972049	0.39301	0.989192	0.996528	0.797269
480	CXXC1	0.257848	0.363584	0.240034	0.989192	0.996234	0.761848
481	DAAM1	0.124954	0.185603	0.057242	0.989192	0.996234	0.682396
482	DAP	0.312633	0.405573	0.622732	0.989192	0.996234	0.899231
483	DAPK1	0.721125	0.780074	0.699402	0.989192	0.996234	0.925044
484	DCN	0.809945	0.911278	0.569965	0.989192	0.996518	0.875695
485	DCTN1	0.768005	0.673522	0.11458	0.989192	0.996234	0.682396
486	DDIT3	0.417062	0.5261	0.625893	0.989192	0.996234	0.900137
487	DDX53	0.477898	0.52863	0.26281	0.989192	0.996234	0.772835
488	DENND4B	0.588873	0.631069	0.243501	0.989192	0.996234	0.761848
489	DFFA	0.328491	0.359611	0.845103	0.989192	0.996234	0.958933
490	DHFR	0.634669	0.701746	0.425355	0.989192	0.996234	0.816218
491	DLD	0.849962	0.931239	0.717384	0.989192	0.996528	0.927121
492	DOT1L	0.743702	0.830165	0.762309	0.989192	0.996234	0.941981
493	DST	0.705993	0.810341	0.521792	0.989192	0.996234	0.870445
494	ECE1	0.642073	0.702682	0.465158	0.989192	0.996234	0.839951
495	EEF1A1	0.393731	0.497859	0.890697	0.989192	0.996234	0.969296
496	EIF2AK2	0.911659	0.829308	0.605266	0.989192	0.996234	0.887162
497	EIF2S1	0.383425	0.405909	0.452018	0.989192	0.996234	0.831982
498	EIF3E	0.9007	0.993444	0.870341	0.989192	0.996528	0.962224
499	EIF4E	0.968069	0.905585	0.196492	0.993259	0.996234	0.75336
500	EIF4G2	0.484042	0.459167	0.341999	0.989192	0.996234	0.781909
501	EIF5A	0.658679	0.558276	0.808972	0.989192	0.996234	0.953611
502	ELMO2	0.569377	0.529244	0.0424865	0.989192	0.996234	0.682396
503	ENO2	0.258028	0.293534	0.0917207	0.989192	0.996234	0.682396
504	EPHA7	0.0849259	0.122284	0.271566	0.989192	0.996234	0.772835
505	ESR1	0.312031	0.299538	0.339739	0.989192	0.996234	0.781133
506	FADD	0.317888	0.38851	0.598809	0.989192	0.996234	0.886355
507	FAS	0.439155	0.45778	0.500267	0.989192	0.996234	0.870445
508	FGA	0.425198	0.539206	0.758752	0.989192	0.996234	0.941677
509	FGF1	0.857409	0.791066	0.391388	0.989192	0.996234	0.797269
510	FGFR1	0.444853	0.453284	0.759693	0.989192	0.996234	0.941677
511	FLNA	0.420128	0.459073	0.067828	0.989192	0.996234	0.682396
512	FOXO1	0.163599	0.16519	0.486866	0.989192	0.996234	0.861112
513	FRS2	0.0144028	0.0190121	0.251915	0.989192	0.996234	0.763761
514	GABARAPL2	0.891968	0.920346	0.689168	0.989192	0.996528	0.925044
515	GAPDH	0.446443	0.474168	0.255756	0.989192	0.996234	0.763761
516	GBA	0.877681	0.862299	0.249288	0.989192	0.996234	0.763761
517	GBP1	0.122404	0.179529	0.515379	0.989192	0.996234	0.870445
518	GBP5	0.342524	0.441741	0.405686	0.989192	0.996234	0.803653
519	GFAP	0.582865	0.655122	0.0161198	0.989192	0.996234	0.682396
520	GNAS	0.760428	0.649075	0.126845	0.989192	0.996234	0.709114
521	GPI	0.270029	0.318886	0.855106	0.989192	0.996234	0.961041
522	GRAMD4	0.522159	0.608149	0.984624	0.989192	0.996234	0.992791
523	GRP	0.31579	0.363165	0.912969	0.989192	0.996234	0.975922
524	GSN	0.31651	0.214212	0.0108395	0.989192	0.996234	0.682396
525	EHBP1	0.899885	0.892235	0.095977	0.989192	0.996234	0.682396
526	GZMM	0.320779	0.366481	0.111363	0.989192	0.996234	0.682396
527	H1FX	0.30936	0.375758	0.892924	0.989192	0.996234	0.969296
528	HDAC10	0.813649	0.886913	0.760649	0.989192	0.996234	0.941677
529	HDAC6	0.83104	0.761771	0.66654	0.989192	0.996234	0.91618
530	HES1	0.0950213	0.129032	0.666542	0.989192	0.996234	0.91618
531	HGS	0.840342	0.696055	0.00473489	0.989192	0.996234	0.682396
532	HIST1H2BD	0.816351	0.877456	0.95739	0.989192	0.996234	0.989681
533	HK1	0.321974	0.403634	0.686921	0.989192	0.996234	0.925044
534	HLA.DRB1	0.325194	0.317388	0.340484	0.989192	0.996234	0.781133
535	HM13	0.681593	0.816166	0.372107	0.989192	0.996234	0.794734
536	HMGB1	0.160614	0.229819	0.698486	0.989192	0.996234	0.925044
537	HNRNPAB	0.285782	0.310913	0.181044	0.989192	0.996234	0.75336
538	HNRNPDL	0.355728	0.332132	0.296547	0.989192	0.996234	0.781133
539	HSP90AA1	0.278203	0.261177	0.246618	0.989192	0.996234	0.763761
540	HSPA1A	0.413927	0.435597	0.704714	0.989192	0.996234	0.925964
541	HSPA8	0.39616	0.493914	0.281721	0.989192	0.996234	0.772835
542	HSPB1	0.518511	0.494291	0.0214815	0.989192	0.996234	0.682396
543	HSPD1	0.540194	0.531056	0.0540505	0.989192	0.996234	0.682396
544	HTATIP2	0.741599	0.859123	0.376552	0.989192	0.996234	0.794734
545	HUS1	0.397439	0.498176	0.757862	0.989192	0.996234	0.941677
546	ICA1	0.685658	0.763806	0.247965	0.989192	0.996234	0.763761
547	IFIH1	0.328055	0.457034	0.187106	0.989192	0.996234	0.75336
548	IFIT3	0.60522	0.654638	0.161008	0.989192	0.996234	0.75336
549	ELF3	0.737258	0.834249	0.929151	0.989192	0.996234	0.979071
550	IFNA4	0.377293	0.459283	0.348971	0.989192	0.996234	0.785366
551	IFNA6	0.492253	0.547579	0.711499	0.989192	0.996234	0.927121
552	IFNGR2	0.260115	0.249079	0.372023	0.989192	0.996234	0.794734
553	IFNL2	0.526321	0.639707	0.78466	0.989192	0.996234	0.948622
554	IFNL3	0.356196	0.456176	0.795303	0.989192	0.996234	0.948622
555	IL10	0.598824	0.677496	0.972804	0.989192	0.996234	0.991913
556	IL12B	0.735952	0.732698	0.766744	0.989192	0.996234	0.942914
557	IL15	0.292207	0.36222	0.960186	0.989192	0.996234	0.989864
558	IL16	0.641598	0.579886	0.364198	0.989192	0.996234	0.794734
559	IL17A	0.177019	0.210746	0.489553	0.989192	0.996234	0.861112
560	IL18	0.857803	0.801128	0.476261	0.989192	0.996234	0.850981
561	IL1A	0.662082	0.552116	0.443931	0.989192	0.996234	0.825276
562	IL1B	0.921818	0.881421	0.69687	0.989192	0.996234	0.925044
563	IL1F10	0.56368	0.665855	0.745506	0.989192	0.996234	0.93723
564	IL1R1	0.336584	0.352749	0.0282334	0.989192	0.996234	0.682396
565	IL1RL1	0.751802	0.772037	0.378219	0.989192	0.996234	0.794734
566	IL1RN	0.998494	0.971221	0.191661	0.99985	0.996528	0.75336
567	IL21	0.172887	0.226962	0.31816	0.989192	0.996234	0.781133
568	IL22	0.907634	0.871551	0.502346	0.989192	0.996234	0.870445
569	IL23A	0.682958	0.602397	0.402782	0.989192	0.996234	0.802883
570	EP300	0.681275	0.679745	0.145491	0.989192	0.996234	0.753357
571	IL26	0.556361	0.636413	0.714231	0.989192	0.996234	0.927121
572	IL27	0.353306	0.423067	0.511549	0.989192	0.996234	0.870445
573	IL2RA	0.411913	0.520388	0.638624	0.989192	0.996234	0.902993
574	IL2RG	0.29291	0.407329	0.779321	0.989192	0.996234	0.948622
575	IL3	0.992569	0.851977	0.309601	0.998734	0.996234	0.781133
576	IL33	0.358351	0.453494	0.959635	0.989192	0.996234	0.989864
577	IL36A	0.608263	0.612522	0.398332	0.989192	0.996234	0.80231
578	IL36G	0.728065	0.726043	0.0429967	0.989192	0.996234	0.682396
579	IL36RN	0.383324	0.488507	0.543856	0.989192	0.996234	0.870445
580	IL37	0.772223	0.765557	0.0022061	0.989192	0.996234	0.682396
581	IL4R	0.616412	0.73767	0.690713	0.989192	0.996234	0.925044
582	IL6ST	0.222603	0.265968	0.12319	0.989192	0.996234	0.705544
583	IRAK4	0.327283	0.262481	0.608762	0.989192	0.996234	0.889608
584	IRF1	0.253425	0.267523	0.722592	0.989192	0.996234	0.929047
585	IRF4	0.347238	0.271508	0.271553	0.989192	0.996234	0.772835
586	ITGB3BP	0.451972	0.429114	0.266758	0.989192	0.996234	0.772835
587	JUP	0.0722519	0.0802751	0.0914029	0.989192	0.996234	0.682396
588	KDM4A	0.732445	0.858943	0.945663	0.989192	0.996234	0.985717
589	KDM6B	0.571501	0.473005	0.0694932	0.989192	0.996234	0.682396
590	KIDINS220	0.868264	0.823104	0.00495572	0.989192	0.996234	0.682396
591	KIF2C	0.643187	0.702484	0.0739694	0.989192	0.996234	0.682396
592	ADA	0.326722	0.400918	0.437263	0.989192	0.996234	0.822316
593	KLKB1	0.475748	0.525605	0.368144	0.989192	0.996234	0.794734
594	KRT18	0.670945	0.737671	0.0165345	0.989192	0.996234	0.682396
595	KRT19	0.249898	0.399745	0.0265044	0.989192	0.996234	0.682396
596	ERCC2	0.565576	0.695556	0.386099	0.989192	0.996234	0.795289
597	KRT6B	0.862326	0.965073	0.605523	0.989192	0.996528	0.887162
598	KRT7	0.920444	0.875758	0.355389	0.989192	0.996234	0.788247
599	KRT8	0.317832	0.30174	0.23264	0.989192	0.996234	0.761848
600	L1CAM	0.89557	0.840784	0.0355057	0.989192	0.996234	0.682396
601	LAG3	0.468005	0.560286	0.655796	0.989192	0.996234	0.911363
602	LARP1	0.555094	0.516399	0.0617092	0.989192	0.996234	0.682396
603	LEPR	0.808643	0.582572	0.0712804	0.989192	0.996234	0.682396
604	LGALS1	0.584422	0.702576	0.832888	0.989192	0.996234	0.954793
605	LGALS3.1	0.72677	0.704106	0.599501	0.989192	0.996234	0.886355
606	LGALS3BP	0.399521	0.460688	0.44097	0.989192	0.996234	0.825276
607	LGALS4	0.538771	0.630192	0.927221	0.989192	0.996234	0.979071
608	LGALSL	0.915283	0.808709	0.381292	0.989192	0.996234	0.794734
609	LMNB1	0.43428	0.495115	0.375614	0.989192	0.996234	0.794734
610	MAGEB4	0.381273	0.408225	0.191443	0.989192	0.996234	0.75336
611	CREB1	0.0730047	0.14343	0.826721	0.989192	0.996234	0.95421
612	MAPK3	0.387533	0.437517	0.33896	0.989192	0.996234	0.781133
613	MAPT	0.445055	0.324726	0.432762	0.989192	0.996234	0.82142
614	MBP	0.320074	0.396417	0.904279	0.989192	0.996234	0.974772
615	MED8	0.78953	0.774737	0.163143	0.989192	0.996234	0.75336
616	MFGE8	0.32862	0.37248	0.313054	0.989192	0.996234	0.781133
617	MGEA5	0.651721	0.691865	0.304631	0.989192	0.996234	0.781133
618	MIF	0.503619	0.567818	0.847589	0.989192	0.996234	0.959248
619	FBXW7	0.39353	0.551943	0.28192	0.989192	0.996234	0.772835
620	MMP3	0.491606	0.49569	0.123119	0.989192	0.996234	0.705544
621	MMP7	0.701706	0.84299	0.918441	0.989192	0.996234	0.975922
622	MOAP1	0.472643	0.571292	0.870584	0.989192	0.996234	0.962224
623	MOK	0.867385	0.909419	0.588154	0.989192	0.996234	0.882188
624	MUC12	0.295048	0.270639	0.0948794	0.989192	0.996234	0.682396
625	MUCL1	0.482856	0.509817	0.549465	0.989192	0.996234	0.870445
626	MUM1	0.563634	0.596176	0.554446	0.989192	0.996234	0.871887
627	MYOZ2	0.243259	0.216842	0.559909	0.989192	0.996234	0.873366
628	NAA35	0.916042	0.853221	0.25278	0.989192	0.996234	0.763761
629	NAP1L4	0.530584	0.453056	0.0682084	0.989192	0.996234	0.682396
630	NCOA1	0.0687331	0.0492161	0.0021446	0.989192	0.996234	0.682396
631	NOA1	0.245826	0.242242	0.400011	0.989192	0.996234	0.802853
632	EPB41L4B	0.862924	0.943968	0.236396	0.989192	0.996528	0.761848
633	NREP	0.553959	0.641612	0.996469	0.989192	0.996234	0.996469
634	NRIP1	0.489416	0.530291	0.0253114	0.989192	0.996234	0.682396
635	OGT	0.283148	0.260564	0.0292432	0.989192	0.996234	0.682396
636	ORM1	0.587642	0.667209	0.546725	0.989192	0.996234	0.870445
637	OSTF1	0.743186	0.710058	0.108894	0.989192	0.996234	0.682396
638	P4HB	0.61378	0.692504	0.0316969	0.989192	0.996234	0.682396
639	PAPOLG	0.95139	0.935892	0.372423	0.989192	0.996528	0.794734
640	PARK7	0.625463	0.696749	0.454485	0.989192	0.996234	0.833958
641	PARP8	0.292619	0.323999	0.817688	0.989192	0.996234	0.95421
642	PCBP2	0.265244	0.290261	0.333615	0.989192	0.996234	0.781133
643	PCDH1	0.576041	0.636459	0.759582	0.989192	0.996234	0.941677
644	PDCD4	0.321032	0.455607	0.995785	0.989192	0.996234	0.996469
645	PDCD6IP	0.890269	0.885113	0.105247	0.989192	0.996234	0.682396
646	GAS6	0.327396	0.443559	0.529753	0.989192	0.996234	0.870445
647	PDGFB	0.335009	0.445468	0.745531	0.989192	0.996234	0.93723
648	PDIA6	0.297475	0.303125	0.0295045	0.989192	0.996234	0.682396
649	PDXK	0.493395	0.586637	0.707176	0.989192	0.996234	0.925964
650	PECAM1	0.165856	0.152011	0.31757	0.989192	0.996234	0.781133
651	PGAM1	0.875077	0.84956	0.866564	0.989192	0.996234	0.961386
652	PHLDA3	0.773576	0.811472	0.112235	0.989192	0.996234	0.682396
653	PLD3	0.524541	0.604297	0.8036	0.989192	0.996234	0.949116
654	PNMA1.1	0.461749	0.593939	0.00126118	0.989192	0.996234	0.682396
655	PNMA2	0.940477	0.898527	0.314273	0.989192	0.996234	0.781133
656	PNMA6A	0.715494	0.65134	0.0959009	0.989192	0.996234	0.682396
657	POLR3B	0.839602	0.877696	0.248511	0.989192	0.996234	0.763761
658	S100B	0.82359	0.908451	0.00707751	0.989192	0.996234	0.682396
659	POP1	0.711219	0.732719	0.987516	0.989192	0.996234	0.992791
660	PPL.1	0.229423	0.264277	0.0342575	0.989192	0.996234	0.682396
661	PPP1R2	0.319017	0.329844	0.32314	0.989192	0.996234	0.781133
662	PRDX2	0.555822	0.580973	0.406787	0.989192	0.996234	0.803653
663	PRM2	0.477212	0.601	0.547932	0.989192	0.996234	0.870445
664	PSAT1	0.39342	0.364576	0.243872	0.989192	0.996234	0.761848
665	PTPN22	0.454608	0.524572	0.62173	0.989192	0.996234	0.899231
666	PYCARD	0.91399	0.986079	0.520945	0.989192	0.996528	0.870445
667	PYGB	0.885297	0.980406	0.549223	0.989192	0.996528	0.870445
668	RALY	0.383696	0.541551	0.0438994	0.989192	0.996234	0.682396
669	RARRES2	0.485791	0.524966	0.517826	0.989192	0.996234	0.870445
670	RASSF5	0.842495	0.95753	0.778447	0.989192	0.996528	0.948622
671	RBBP5	0.425078	0.399319	0.0663789	0.989192	0.996234	0.682396
672	RBM14	0.599258	0.694043	0.760345	0.989192	0.996234	0.941677
673	RGS19	0.487898	0.623889	0.706712	0.989192	0.996234	0.925964
674	RHBDD1	0.285598	0.33723	0.0462232	0.989192	0.996234	0.682396
675	RNF41	0.438032	0.551042	0.955442	0.989192	0.996234	0.989681
676	ROBO1	0.257802	0.204048	0.00285457	0.989192	0.996234	0.682396
677	RPP25	0.921701	0.869277	0.0366552	0.989192	0.996234	0.682396
678	RPS2	0.678437	0.775385	0.980987	0.989192	0.996234	0.992791
679	RPS3	0.411945	0.444312	0.542773	0.989192	0.996234	0.870445
680	RTEL1	0.941649	0.785719	0.906865	0.989192	0.996234	0.974772
681	S100A14	0.356539	0.426701	0.693881	0.989192	0.996234	0.925044
682	S100A8	0.902237	0.993399	0.243496	0.989192	0.996528	0.761848
683	S100A9	0.266862	0.3558	0.930274	0.989192	0.996234	0.979071
684	SAP30BP	0.580837	0.677399	0.978886	0.989192	0.996234	0.992791
685	SCFD1	0.59265	0.568512	0.164667	0.989192	0.996234	0.75336
686	SCYL3	0.434634	0.539595	0.443185	0.989192	0.996234	0.825276
687	SERPINF1	0.778844	0.750652	0.299404	0.989192	0.996234	0.781133
688	SERPINH1	0.457382	0.502362	0.443607	0.989192	0.996234	0.825276
689	SF3A1	0.619842	0.745127	0.51518	0.989192	0.996234	0.870445
690	SH3GLB1	0.712631	0.772791	0.0191275	0.989192	0.996234	0.682396
691	SIVA1	0.467679	0.56041	0.747139	0.989192	0.996234	0.93723
692	SMNDC1	0.32262	0.303874	0.0611282	0.989192	0.996234	0.682396
693	SNRNP35	0.153763	0.167703	0.717195	0.989192	0.996234	0.927121
694	SNRPF	0.54368	0.657767	0.650718	0.989192	0.996234	0.909652
695	SPEG	0.675208	0.678564	0.237466	0.989192	0.996234	0.761848
696	KMT2C	0.157644	0.183139	0.0984617	0.989192	0.996234	0.682396
697	SPTBN1	0.755462	0.816933	0.899767	0.989192	0.996234	0.973603
698	SQSTM1	0.544769	0.618062	0.20931	0.989192	0.996234	0.75336
699	SRGN	0.36145	0.431613	0.159129	0.989192	0.996234	0.75336
700	SSRP1	0.699413	0.740208	0.825832	0.989192	0.996234	0.95421
701	STK11	0.442174	0.541152	0.540015	0.989192	0.996234	0.870445
702	STK26	0.575725	0.666415	0.797667	0.989192	0.996234	0.948622
703	STMN1	0.384985	0.536881	0.372258	0.989192	0.996234	0.794734
704	SUMO2	0.440619	0.456239	0.290561	0.989192	0.996234	0.780798
705	SVIL	0.676936	0.817299	0.387125	0.989192	0.996234	0.795289
706	SYCE1	0.1793	0.179704	0.216036	0.989192	0.996234	0.75336
707	SYNCRIP	0.181177	0.205329	0.379733	0.989192	0.996234	0.794734
708	TEX264	0.459931	0.491387	0.53338	0.989192	0.996234	0.870445
709	TGFB1	0.541493	0.711469	0.785616	0.989192	0.996234	0.948622
710	THOP1	0.53724	0.645552	0.858378	0.989192	0.996234	0.961386
711	TIMM10B	0.32115	0.386565	0.0114939	0.989192	0.996234	0.682396
712	TIMP1	0.365098	0.47516	0.939261	0.989192	0.996234	0.982572
713	TLR2	0.747652	0.880088	0.859845	0.989192	0.996234	0.961386
714	TMEM98	0.625472	0.684436	0.692582	0.989192	0.996234	0.925044
715	TNF	0.325723	0.399638	0.19215	0.989192	0.996234	0.75336
716	TNFAIP3	0.553711	0.593435	0.978527	0.989192	0.996234	0.992791
717	TNFRSF10B	0.898093	0.797518	0.632305	0.989192	0.996234	0.900841
718	TNFRSF1B	0.19007	0.226331	0.216708	0.989192	0.996234	0.75336
719	TNIP2	0.229671	0.286026	0.816678	0.989192	0.996234	0.95421
720	TOLLIP	0.066136	0.0919188	0.714711	0.989192	0.996234	0.927121
721	TONSL	0.950627	0.836795	0.234068	0.989192	0.996234	0.761848
722	TP53.1	0.31982	0.367084	0.55011	0.989192	0.996234	0.870445
723	TPO	0.374452	0.44241	0.18028	0.989192	0.996234	0.75336
724	TPP2	0.757803	0.870781	0.645679	0.989192	0.996234	0.907312
725	TPX2	0.296599	0.283552	0.56275	0.989192	0.996234	0.873878
726	MYO1D	0.802084	0.798819	0.251682	0.989192	0.996234	0.763761
727	TRAF2	0.158587	0.203795	0.086364	0.989192	0.996234	0.682396
728	TRAP1	0.933796	0.837298	0.226346	0.989192	0.996234	0.760234
729	TRIM35	0.491651	0.609216	0.563747	0.989192	0.996234	0.873878
730	TRIO	0.21952	0.249358	0.291913	0.989192	0.996234	0.781133
731	TSGA10	0.644783	0.736287	0.354287	0.989192	0.996234	0.788247
732	TTR	0.168701	0.260914	0.891864	0.989192	0.996234	0.969296
733	UBD	0.557559	0.588673	0.0505542	0.989192	0.996234	0.682396
734	UBE2Z	0.7787	0.876132	0.962025	0.989192	0.996234	0.98996
735	UNC119	0.798296	0.929278	0.384752	0.989192	0.996528	0.794734
736	UPF3B	0.495059	0.58013	0.600895	0.989192	0.996234	0.887162
737	USP33	0.690058	0.683102	0.534855	0.989192	0.996234	0.870445
738	UVRAG	0.146516	0.216695	0.773001	0.989192	0.996234	0.94704
739	VEGFB	0.884337	0.890008	0.61422	0.989192	0.996234	0.89351
740	XBP1	0.167748	0.193825	0.014023	0.989192	0.996234	0.682396
741	ZC3H12A	0.850146	0.969446	0.543236	0.989192	0.996528	0.870445
742	ZC3H8	0.746598	0.859375	0.435745	0.989192	0.996234	0.822316
743	ZFAND2B	0.173215	0.198841	0.300361	0.989192	0.996234	0.781133
744	ZMYM6	0.890779	0.954968	0.0732257	0.989192	0.996528	0.682396
745	ZNF638	0.434917	0.485287	0.274586	0.989192	0.996234	0.772835
746	AEBP1	0.459544	0.407902	0.288128	0.989192	0.996234	0.777946
747	FN1	0.443904	0.48807	0.355735	0.989192	0.996234	0.788247
748	CD47	0.850994	0.816549	0.684137	0.989192	0.996234	0.925044
749	AAMP	0.1223	0.115963	0.973729	0.989192	0.996234	0.991913
750	NFE2L2	0.0077333	0.00640787	0.0986467	0.989192	0.996234	0.682396
751	INS	0.895967	0.859366	0.772965	0.989192	0.996234	0.94704
752	PTPRN	0.283465	0.319552	0.502052	0.989192	0.996234	0.870445
753	GAD65	0.158549	0.207946	0.18887	0.989192	0.996234	0.75336
754	TPO.1	0.927197	0.901692	0.905461	0.989192	0.996234	0.974772
755	RefPro_SNRPA.1	0.803969	0.730984	0.345188	0.989192	0.996234	0.785366
756	RefPro_TRIM21.1	0.712832	0.76071	0.844994	0.989192	0.996234	0.958933
757	RefPro_SNRPB2.1	0.756951	0.567853	0.612726	0.989192	0.996234	0.893399
758	SETD2	0.670907	0.816002	0.0193481	0.989192	0.996234	0.682396
759	PIK3C2B	0.459648	0.491146	0.608673	0.989192	0.996234	0.889608
760	PARP1	0.923328	0.909682	0.578826	0.989192	0.996234	0.8787
761	NIPBL	0.76431	0.803651	0.655462	0.989192	0.996234	0.911363
762	TAF7	0.320316	0.370164	0.373315	0.989192	0.996234	0.794734
763	IGSF9	0.450324	0.554877	0.217299	0.989192	0.996234	0.75336
764	ST3GAL4	0.664852	0.609736	0.749068	0.989192	0.996234	0.938611
765	44806	0.423232	0.375483	0.282878	0.989192	0.996234	0.772972
766	PPP2R1A	0.0303676	0.0247002	0.255688	0.989192	0.996234	0.763761
767	YES1	0.603485	0.484532	0.664885	0.989192	0.996234	0.91618
768	TRIM27	0.556344	0.532221	0.513029	0.989192	0.996234	0.870445
769	DPYSL4	0.675386	0.737348	0.0894458	0.989192	0.996234	0.682396
770	COX7A2L	0.759716	0.781615	0.89166	0.989192	0.996234	0.969296
771	SEMA3F	0.82992	0.879866	0.790083	0.989192	0.996234	0.948622
772	POLD1	0.713924	0.763413	0.201419	0.989192	0.996234	0.75336
773	GFM1	0.988195	0.874393	0.726264	0.99663	0.996234	0.929562
774	UACA	0.80748	0.768406	0.0616992	0.989192	0.996234	0.682396
775	LIG3	0.012066	0.00868663	0.211925	0.989192	0.996234	0.75336
776	MRPS11	0.793453	0.80039	0.118113	0.989192	0.996234	0.690415
777	SPG7	0.699953	0.664833	0.0148106	0.989192	0.996234	0.682396
778	PTPRS	0.519286	0.503041	0.339734	0.989192	0.996234	0.781133
779	TGFBR2	0.473268	0.488414	0.102838	0.989192	0.996234	0.682396
780	TPM1	0.68886	0.654834	0.044617	0.989192	0.996234	0.682396
781	CHGA	0.768975	0.559019	0.104885	0.989192	0.996234	0.682396
782	GREM1	0.423883	0.479652	0.918779	0.989192	0.996234	0.975922
783	A2M	0.360118	0.276708	0.544435	0.989192	0.996234	0.870445
784	CHMP1B	0.619762	0.575653	0.864792	0.989192	0.996234	0.961386
785	JUN	0.465511	0.452154	0.295081	0.989192	0.996234	0.781133
786	DTNB	0.752527	0.904051	0.470616	0.989192	0.996234	0.847108
787	CCND3	0.292262	0.301584	0.308704	0.989192	0.996234	0.781133
788	KLC1	0.523635	0.658524	0.260842	0.989192	0.996234	0.772835
789	CD74	0.208194	0.187677	0.18297	0.989192	0.996234	0.75336
790	PTN	0.694325	0.668278	0.793645	0.989192	0.996234	0.948622
791	APEX1	0.59791	0.53878	0.113615	0.989192	0.996234	0.682396
792	HTRA1	0.392225	0.372721	0.395965	0.989192	0.996234	0.798976
793	KEAP1	0.521292	0.586375	0.850947	0.989192	0.996234	0.960173
794	ELAVL1	0.69446	0.726319	0.821254	0.989192	0.996234	0.95421
795	BMP1	0.883117	0.894445	0.271722	0.989192	0.996234	0.772835
796	MAPK11	0.938525	0.974245	0.746463	0.989192	0.996528	0.93723
797	TXNIP	0.53074	0.507239	0.069033	0.989192	0.996234	0.682396
798	NEFL	0.186625	0.289126	0.022559	0.989192	0.996234	0.682396
799	PDHA1	0.549806	0.566132	0.457814	0.989192	0.996234	0.834123
800	CD24.CD24	0.66933	0.473733	0.572213	0.989192	0.996234	0.875695
801	RASSF7	0.277557	0.260532	0.382144	0.989192	0.996234	0.794734
802	EZH2	0.417419	0.321055	0.680928	0.989192	0.996234	0.925044
803	IGFBP7	0.412176	0.434232	0.716552	0.989192	0.996234	0.927121
804	HIP1R	0.49465	0.543021	0.200063	0.989192	0.996234	0.75336
805	IDH2	0.946352	0.994771	0.636558	0.989192	0.996528	0.90232
806	RIN3	0.483126	0.411025	0.321485	0.989192	0.996234	0.781133
807	PRPF38B	0.414122	0.326243	0.0952914	0.989192	0.996234	0.682396
808	DNAJC2	0.925658	0.974004	0.5426	0.989192	0.996528	0.870445
809	ARPP21	0.636993	0.578523	0.32237	0.989192	0.996234	0.781133
810	PIM3	0.931898	0.987783	0.983407	0.989192	0.996528	0.992791
811	ZNF579	0.201726	0.223927	0.150821	0.989192	0.996234	0.75336
812	PPARGC1A	0.84091	0.916368	0.992599	0.989192	0.996528	0.995232
813	CCND1	0.610236	0.60486	0.225557	0.989192	0.996234	0.760234
814	THBS1	0.880453	0.829039	0.186327	0.989192	0.996234	0.75336
815	TACC3	0.775178	0.791242	0.0555839	0.989192	0.996234	0.682396
816	NSD1	0.523571	0.454746	0.895909	0.989192	0.996234	0.971281
817	APOBEC3G	0.761767	0.748591	0.507122	0.989192	0.996234	0.870445
818	PSMB10	0.999702	0.983682	0.0911638	0.99985	0.996528	0.682396
819	CHEK1	0.366325	0.302529	0.543167	0.989192	0.996234	0.870445
820	RANBP2	0.296692	0.260882	0.104282	0.989192	0.996234	0.682396
821	FANCL	0.41076	0.398407	0.649184	0.989192	0.996234	0.909652
822	RECQL4	0.461938	0.598538	0.545301	0.989192	0.996234	0.870445
823	EZR	0.205857	0.273334	0.0184538	0.989192	0.996234	0.682396
824	ERCC6	0.394319	0.29431	0.520076	0.989192	0.996234	0.870445
825	TIAM2	0.254239	0.220762	0.281133	0.989192	0.996234	0.772835
826	AXIN1	0.545665	0.507737	0.119224	0.989192	0.996234	0.693331
827	XRCC4	0.493198	0.497656	0.0977425	0.989192	0.996234	0.682396
828	NUP93	0.598457	0.575391	0.859935	0.989192	0.996234	0.961386
829	KDR	0.66371	0.679884	0.0237649	0.989192	0.996234	0.682396
830	APC2	0.944289	0.970072	0.556529	0.989192	0.996528	0.872897
831	MGMT	0.91562	0.972648	0.829692	0.989192	0.996528	0.95421
832	CCNY	0.168832	0.136903	0.790037	0.989192	0.996234	0.948622
833	SDHC	0.493283	0.512162	0.477233	0.989192	0.996234	0.850981
834	NF2	0.823304	0.70875	0.793965	0.989192	0.996234	0.948622
835	MDC1	0.724033	0.7574	0.132032	0.989192	0.996234	0.726818
836	CD163	0.266249	0.24301	0.065868	0.989192	0.996234	0.682396
837	MRPL46	0.890919	0.954756	0.00776709	0.989192	0.996528	0.682396
838	C11orf30	0.832443	0.980028	0.242188	0.989192	0.996528	0.761848
839	SMARCA4	0.510841	0.484249	0.961339	0.989192	0.996234	0.98996
840	MTAP	0.700659	0.841728	0.337605	0.989192	0.996234	0.781133
841	AIMP2	0.198968	0.27922	0.691105	0.989192	0.996234	0.925044
842	SULF2	0.654405	0.6368	0.69066	0.989192	0.996234	0.925044
843	RHOB	0.334262	0.370586	0.37509	0.989192	0.996234	0.794734
844	PBRM1	0.483784	0.360576	0.472431	0.989192	0.996234	0.848398
845	MSH3	0.75464	0.866254	0.229277	0.989192	0.996234	0.760234
846	WRN	0.608322	0.62497	0.126196	0.989192	0.996234	0.709114
847	CDH3	0.798924	0.79712	0.0219696	0.989192	0.996234	0.682396
848	KLF5	0.203763	0.19865	0.70931	0.989192	0.996234	0.926679
849	CENPB	0.292373	0.356358	0.423327	0.989192	0.996234	0.816218
850	FOS	0.993871	0.982013	0.207977	0.999158	0.996528	0.75336
851	INSR	0.9479	0.986286	0.624019	0.989192	0.996528	0.899231
852	FCGR3A	0.797757	0.605153	0.390974	0.989192	0.996234	0.797269
853	VWF	0.917289	0.938527	0.785156	0.989192	0.996528	0.948622
854	S100A12	0.391659	0.462348	0.974419	0.989192	0.996234	0.991913
855	CD68	0.658017	0.719266	0.63199	0.989192	0.996234	0.900841
856	FTCD	0.980757	0.994354	0.872018	0.99663	0.996528	0.962871
857	CA1	0.394587	0.377707	0.276401	0.989192	0.996234	0.772835
858	PCIF1	0.582871	0.556512	0.402811	0.989192	0.996234	0.802883
859	KITLG	0.713912	0.730267	0.528387	0.989192	0.996234	0.870445
860	FOXM1	0.943739	0.80562	0.790711	0.989192	0.996234	0.948622
861	FGF21	0.407648	0.37355	0.0887881	0.989192	0.996234	0.682396
862	FGF19	0.738052	0.763191	0.422206	0.989192	0.996234	0.816218
863	PIK3CG	0.44218	0.372056	0.195148	0.989192	0.996234	0.75336
864	POLE4	0.486499	0.470725	0.347387	0.989192	0.996234	0.785366
865	BLK	0.484186	0.529009	0.94684	0.989192	0.996234	0.985965
866	APOBEC3C	0.544199	0.52923	0.350268	0.989192	0.996234	0.785366
867	APOH	0.513266	0.51982	0.636194	0.989192	0.996234	0.90232
868	CHD4	0.257978	0.212677	0.304561	0.989192	0.996234	0.781133
869	YWHAQ	0.400989	0.382981	0.307803	0.989192	0.996234	0.781133
870	CENPC	0.504896	0.511405	0.6042	0.989192	0.996234	0.887162
871	BRIP1	0.589573	0.448709	0.0284128	0.989192	0.996234	0.682396
872	PMS1	0.188039	0.178544	0.160251	0.989192	0.996234	0.75336
873	TOP1	0.52418	0.546679	0.357522	0.989192	0.996234	0.788247
874	RICTOR	0.72354	0.714593	0.56122	0.989192	0.996234	0.873878
875	GHRL	0.894692	0.870213	0.152813	0.989192	0.996234	0.75336
876	THADA	0.744015	0.604672	0.107599	0.989192	0.996234	0.682396
877	CREB3	0.554102	0.574799	0.30905	0.989192	0.996234	0.781133
878	C9orf24	0.87386	0.85087	0.0622838	0.989192	0.996234	0.682396
879	CD99	0.866161	0.863804	0.309438	0.989192	0.996234	0.781133
880	RBBP8	0.371683	0.31076	0.206539	0.989192	0.996234	0.75336
881	CD99L2	0.388601	0.350676	0.510658	0.989192	0.996234	0.870445
882	RAD51B	0.651426	0.609258	0.420756	0.989192	0.996234	0.816218
883	FLI1	0.0157499	0.0172436	0.271105	0.989192	0.996234	0.772835
884	PKD1	0.332417	0.361409	0.226697	0.989192	0.996234	0.760234
885	HNRNPA1	0.941685	0.953427	0.232691	0.989192	0.996528	0.761848
886	MVP	0.731586	0.755191	0.175696	0.989192	0.996234	0.75336
887	SP100	0.284392	0.314485	0.971494	0.989192	0.996234	0.991824
888	EHD1	0.871627	0.817398	0.458172	0.989192	0.996234	0.834123
889	MUTYH	0.410575	0.418087	0.404077	0.989192	0.996234	0.802883
890	VCAM1	0.23414	0.216404	0.55861	0.989192	0.996234	0.873366
891	AQP4	0.437531	0.393844	0.409421	0.989192	0.996234	0.80426
892	TROVE2	0.537495	0.554095	0.692521	0.989192	0.996234	0.925044
893	TRAF3IP3	0.194955	0.194214	0.0101302	0.989192	0.996234	0.682396
894	SSB	0.881224	0.73509	0.650054	0.989192	0.996234	0.909652
895	CHD3	0.00281217	0.00510185	0.33734	0.989192	0.996234	0.781133
896	SNRPB	0.265719	0.202427	0.0989843	0.989192	0.996234	0.682396
897	LTF	0.69286	0.64386	0.0741513	0.989192	0.996234	0.682396
898	CDR2	0.179293	0.234574	0.801345	0.989192	0.996234	0.948626
899	XRCC5	0.0480208	0.0865478	0.64342	0.989192	0.996234	0.906383
900	PCDH7	0.488856	0.407264	0.707943	0.989192	0.996234	0.925964
901	BCAS2	0.401976	0.49298	0.218303	0.989192	0.996234	0.75336
902	PCDH12	0.518723	0.47124	0.356179	0.989192	0.996234	0.788247
903	CHGB	0.371345	0.342876	0.282146	0.989192	0.996234	0.772835
904	HIST2H2BE.HIST1H2BC	0.52915	0.505726	0.788959	0.989192	0.996234	0.948622
905	BTBD7	0.380146	0.541276	0.178377	0.989192	0.996234	0.75336
906	HNRNPM	0.656471	0.638673	0.614583	0.989192	0.996234	0.89351
907	DBT	0.693358	0.691527	0.919122	0.989192	0.996234	0.975922
908	FSCN1	0.665798	0.595857	0.88258	0.989192	0.996234	0.968873
909	IL6	0.973189	0.946701	0.162619	0.995127	0.996528	0.75336
910	SNRPN	0.399603	0.319879	0.180969	0.989192	0.996234	0.75336
911	XRCC6	0.890388	0.68865	0.336117	0.989192	0.996234	0.781133
912	BICD2	0.390357	0.401095	0.415284	0.989192	0.996234	0.811952
913	SDC1	0.15856	0.184525	0.695305	0.989192	0.996234	0.925044
914	SSX2	0.870536	0.872934	0.360504	0.989192	0.996234	0.789212
915	PTPRA	0.83141	0.70826	0.602521	0.989192	0.996234	0.887162
916	SMARCB1	0.963187	0.97457	0.150404	0.992231	0.996528	0.75336
917	CTSG	0.353008	0.364822	0.358673	0.989192	0.996234	0.788247
918	LYZ	0.590728	0.647238	0.564091	0.989192	0.996234	0.873878
919	RPLP2	0.403965	0.348769	0.918016	0.989192	0.996234	0.975922
920	TPI1.1	0.932443	0.852416	0.707946	0.989192	0.996234	0.925964
921	PRL	0.956821	0.858416	0.0698915	0.989422	0.996234	0.682396
922	MET	0.229981	0.295611	0.0482566	0.989192	0.996234	0.682396
923	HRAS	0.322076	0.416388	0.164315	0.989192	0.996234	0.75336
924	IGF1R	0.29002	0.391961	0.190104	0.989192	0.996234	0.75336
925	PRKACA	0.43093	0.453091	0.571175	0.989192	0.996234	0.875695
926	ESR2	0.673846	0.723587	0.0796935	0.989192	0.996234	0.682396
927	TP53.2	0.762193	0.780981	0.820361	0.989192	0.996234	0.95421
928	CTAG1B.1	0.899815	0.972276	0.309537	0.989192	0.996528	0.781133
929	SOX2	0.599209	0.611634	0.0590596	0.989192	0.996234	0.682396
930	ELAVL4.1	0.393616	0.334189	0.364963	0.989192	0.996234	0.794734
931	CPS1	0.399297	0.358562	0.928686	0.989192	0.996234	0.979071
932	CTNNB1	0.185001	0.202737	0.284903	0.989192	0.996234	0.774771
933	FASN	0.64282	0.729866	0.0800379	0.989192	0.996234	0.682396
934	ANKRD30A	0.369312	0.364081	0.324997	0.989192	0.996234	0.781133
935	MSLN	0.700309	0.728231	0.309534	0.989192	0.996234	0.781133
936	UCHL1	0.423012	0.491442	0.153169	0.989192	0.996234	0.75336
937	KRAS	0.722283	0.792042	0.78414	0.989192	0.996234	0.948622
938	RBM39	0.874354	0.874606	0.169283	0.989192	0.996234	0.75336
939	CTNNB1.1	0.650511	0.586242	0.108539	0.989192	0.996234	0.682396
940	EIF1	0.201741	0.278948	0.136639	0.989192	0.996234	0.737851
941	RALA	0.241201	0.303236	0.171738	0.989192	0.996234	0.75336
942	THBS2	0.697663	0.732611	0.184103	0.989192	0.996234	0.75336
943	SCGB2A2	0.381803	0.470326	0.316543	0.989192	0.996234	0.781133
944	PSCA	0.923181	0.876031	0.552249	0.989192	0.996234	0.870445
945	CRYAB	0.131911	0.148449	0.766841	0.989192	0.996234	0.942914
946	KRT23	0.825159	0.785981	0.199875	0.989192	0.996234	0.75336
947	GLUL	0.811208	0.805986	0.616843	0.989192	0.996234	0.895646
948	CRP	0.933978	0.973121	0.419342	0.989192	0.996528	0.815667
949	PSMD10	0.936024	0.900106	0.97037	0.989192	0.996234	0.991824
950	TDRD12	0.862919	0.830631	0.372427	0.989192	0.996234	0.794734
951	DDX53.1	0.739545	0.679434	0.201937	0.989192	0.996234	0.75336
952	HNRNPA2B1	0.405293	0.471717	0.144308	0.989192	0.996234	0.751684
953	PROM1	0.627685	0.620589	0.192176	0.989192	0.996234	0.75336
954	PCNA	0.353521	0.453685	0.0849041	0.989192	0.996234	0.682396
955	KRT20	0.103054	0.108326	0.0664835	0.989192	0.996234	0.682396
956	EPCAM	0.608796	0.718488	0.62873	0.989192	0.996234	0.900841
957	MAGED4B	0.172397	0.167122	0.384541	0.989192	0.996234	0.794734
958	MDM2	0.347602	0.45492	0.452674	0.989192	0.996234	0.831982
959	PIK3CA	0.345972	0.34482	0.204385	0.989192	0.996234	0.75336
960	SOX8	0.528828	0.528177	0.991925	0.989192	0.996234	0.995232
961	HDGF	0.644474	0.740658	0.061322	0.989192	0.996234	0.682396
962	IGF2BP1	0.624801	0.599589	0.0356989	0.989192	0.996234	0.682396
963	LTBP1	0.83604	0.812853	0.448825	0.989192	0.996234	0.828938
964	NEFH	0.501416	0.541608	0.664473	0.989192	0.996234	0.91618
965	NRAS	0.951682	0.909515	0.517749	0.989192	0.996234	0.870445
966	APOA1	0.500561	0.555447	0.0640269	0.989192	0.996234	0.682396
967	PIK3CA.1	0.723437	0.756889	0.277568	0.989192	0.996234	0.772835
968	PLAUR	0.594339	0.65743	0.198601	0.989192	0.996234	0.75336
969	SOX6	0.176188	0.187491	0.086209	0.989192	0.996234	0.682396
970	MAGEA4	0.286305	0.329999	0.0845704	0.989192	0.996234	0.682396
971	ECH1	0.956276	0.936912	0.727666	0.989422	0.996528	0.930149
972	SOX10	0.0932354	0.0625314	0.22807	0.989192	0.996234	0.760234
973	MAGEC2	0.133286	0.215493	0.767469	0.989192	0.996234	0.942914
974	SOX9	0.958011	0.990352	0.306962	0.989422	0.996528	0.781133
975	MAGEB2	0.586037	0.634557	0.194071	0.989192	0.996234	0.75336
976	PREPL	0.918219	0.993662	0.47727	0.989192	0.996528	0.850981
977	BIRC7	0.358113	0.321188	0.28185	0.989192	0.996234	0.772835
978	AKR1B10	0.90776	0.899667	0.165388	0.989192	0.996234	0.75336
979	TRP.2	0.324022	0.296766	0.395642	0.989192	0.996234	0.798976
980	BCL2	0.787696	0.728204	0.0708217	0.989192	0.996234	0.682396
981	MUC16	0.797773	0.883913	0.701765	0.989192	0.996234	0.925964
982	HRAS.1	0.625638	0.712923	0.0431754	0.989192	0.996234	0.682396
983	VIM	0.101486	0.122581	0.016079	0.989192	0.996234	0.682396
984	CSAG3	0.469627	0.394977	0.73081	0.989192	0.996234	0.930149
985	IGFBP2	0.902251	0.937436	0.429001	0.989192	0.996528	0.817625
986	CTLA4	0.71433	0.785392	0.12694	0.989192	0.996234	0.709114
987	MLANA	0.977488	0.909449	0.095992	0.99663	0.996234	0.682396
988	PRAME	0.742378	0.850303	0.17109	0.989192	0.996234	0.75336
989	GPC3	0.753122	0.788715	0.25135	0.989192	0.996234	0.763761
990	XRCC1	0.470064	0.545586	0.0928586	0.989192	0.996234	0.682396
991	ROS1	0.841939	0.866989	0.328039	0.989192	0.996234	0.781133
992	HSPA4	0.578705	0.69925	0.0642543	0.989192	0.996234	0.682396
993	CHGA.1	0.767412	0.882881	0.386661	0.989192	0.996234	0.795289
994	CDKN2A	0.754914	0.872519	0.332076	0.989192	0.996234	0.781133
995	GOLM1	0.129951	0.193657	0.339133	0.989192	0.996234	0.781133
996	SPAG9	0.497701	0.460262	0.725208	0.989192	0.996234	0.929562
997	PTGS2	0.695384	0.670534	0.358378	0.989192	0.996234	0.788247
998	TF	0.829378	0.840135	0.463045	0.989192	0.996234	0.837468
999	SOX5	0.263208	0.18894	0.206521	0.989192	0.996234	0.75336
1000	RGN	0.677023	0.669477	0.510407	0.989192	0.996234	0.870445
1001	FOXP3	0.652521	0.563069	0.0793312	0.989192	0.996234	0.682396
1002	SERPINB3	0.459791	0.477981	0.230051	0.989192	0.996234	0.760577
1003	SMOX	0.576286	0.884008	0.661434	0.989192	0.996234	0.91618
1004	RET	0.325267	0.38154	0.379426	0.989192	0.996234	0.794734
1005	MMP9	0.503686	0.486678	0.509617	0.989192	0.996234	0.870445
1006	HOXB7	0.536535	0.575288	0.886774	0.989192	0.996234	0.969296
1007	CD274	0.145837	0.13851	0.168865	0.989192	0.996234	0.75336
1008	NOLC1	0.929671	0.909968	0.4171	0.989192	0.996234	0.8127
1009	ALK	0.195613	0.203458	0.177566	0.989192	0.996234	0.75336
1010	NEFH.1	0.898615	0.840995	0.199747	0.989192	0.996234	0.75336
1011	PRDX4	0.767549	0.812798	0.19528	0.989192	0.996234	0.75336
1012	DDX3X	0.30793	0.340371	0.54015	0.989192	0.996234	0.870445
1013	MAGEA3	0.838054	0.938618	0.582326	0.989192	0.996528	0.881156
1014	CCNY.1	0.195397	0.184358	0.218087	0.989192	0.996234	0.75336
1015	LTBP1.1	0.590531	0.624449	0.279999	0.989192	0.996234	0.772835
1016	NRP1	0.957661	0.942377	0.306889	0.989422	0.996528	0.781133
1017	RET.1	0.714122	0.681724	0.796689	0.989192	0.996234	0.948622
1018	SPARC	0.506582	0.490218	0.849946	0.989192	0.996234	0.959999
1019	PROCR	0.527898	0.593927	0.137931	0.989192	0.996234	0.741297
1020	ERCC1	0.488805	0.478948	0.450306	0.989192	0.996234	0.83032
1021	ADPGK	0.306805	0.275552	0.255098	0.989192	0.996234	0.763761
1022	ALK.1	0.966394	0.939082	0.269156	0.993259	0.996528	0.772835
1023	SOX5.1	0.361052	0.35617	0.549499	0.989192	0.996234	0.870445
1024	CPS1.1	0.737628	0.703371	0.379126	0.989192	0.996234	0.794734
1025	IGF1	0.992261	0.967494	0.590784	0.998734	0.996528	0.882679
1026	PDCD1	0.602873	0.666704	0.139133	0.989192	0.996234	0.743789
1027	SAA1	0.826937	0.817619	0.185939	0.989192	0.996234	0.75336
1028	ALK.2	0.861108	0.850458	0.322898	0.989192	0.996234	0.781133
1029	ROS1.1	0.81887	0.83859	0.275737	0.989192	0.996234	0.772835
1030	SOX11	0.696587	0.677988	0.112535	0.989192	0.996234	0.682396
1031	GIPC1	0.947275	0.870011	0.339406	0.989192	0.996234	0.781133
1032	SPARC.1	0.319012	0.408506	0.146543	0.989192	0.996234	0.753357
1033	BAX	0.299463	0.366279	0.0826509	0.989192	0.996234	0.682396
1034	COMMD3.BMI1	0.239977	0.311988	0.116915	0.989192	0.996234	0.690415
1035	ROS1.2	0.103012	0.156332	0.296258	0.989192	0.996234	0.781133
1036	AIF1	0.327499	0.3593	0.161523	0.989192	0.996234	0.75336
1037	TYR	0.353913	0.41863	0.208706	0.989192	0.996234	0.75336
1038	YWHAZ	0.382399	0.509755	0.867365	0.989192	0.996234	0.961386
1039	BRAF	0.790354	0.728734	0.091143	0.989192	0.996234	0.682396
1040	ROS1.3	0.626457	0.592092	0.0537616	0.989192	0.996234	0.682396
1041	SPP1	0.638787	0.698021	0.20721	0.989192	0.996234	0.75336
1042	MYCL	0.585586	0.60545	0.472828	0.989192	0.996234	0.848398
1043	ERBB2.1	0.648797	0.716014	0.0824905	0.989192	0.996234	0.682396
1044	VTN	0.289717	0.374813	0.143808	0.989192	0.996234	0.751684
1045	SPA17.1	0.286403	0.252229	0.821568	0.989192	0.996234	0.95421
1046	EGFR.1	0.42038	0.479977	0.130071	0.989192	0.996234	0.719514
1047	BRCA2.1	0.733017	0.76335	0.0962265	0.989192	0.996234	0.682396
1048	VEGFA.1	0.390463	0.46999	0.154261	0.989192	0.996234	0.75336
1049	PGR	0.574025	0.486663	0.100943	0.989192	0.996234	0.682396
1050	BRCA2.2	0.0809561	0.0863727	0.19724	0.989192	0.996234	0.75336
1051	BRCA2.3	0.912099	0.890794	0.959217	0.989192	0.996234	0.989864
1052	IL6.1	0.334006	0.407295	0.0680364	0.989192	0.996234	0.682396
1053	CDKN1B.1	0.148489	0.254347	0.945732	0.989192	0.996234	0.985717
1054	ESR1.1	0.963356	0.95869	0.064703	0.992231	0.996528	0.682396
1055	LMNB1.1	0.495662	0.574576	0.0917593	0.989192	0.996234	0.682396
1056	SALL4	0.173722	0.196027	0.307797	0.989192	0.996234	0.781133
1057	WFDC2	0.263389	0.333741	0.228619	0.989192	0.996234	0.760234
1058	EGFR.2	0.506899	0.363447	0.0429966	0.989192	0.996234	0.682396
1059	BRCA1.3	0.641962	0.590986	0.15708	0.989192	0.996234	0.75336
1060	SSX1.1	0.723945	0.733808	0.041111	0.989192	0.996234	0.682396
1061	HNRNPL	0.53785	0.465941	0.194467	0.989192	0.996234	0.75336
1062	KRAS.1	0.790631	0.797446	0.839828	0.989192	0.996234	0.958223
1063	PDCD1.1	0.392326	0.448925	0.0817771	0.989192	0.996234	0.682396
1064	CEACAM5.2	0.571391	0.652606	0.0381211	0.989192	0.996234	0.682396
1065	PRDX6.1	0.688883	0.762441	0.281492	0.989192	0.996234	0.772835
1066	EGFR.3	0.395822	0.273687	0.0390856	0.989192	0.996234	0.682396
1067	CD274.1	0.597959	0.687592	0.13481	0.989192	0.996234	0.731458
1068	IKBKE	0.301093	0.397447	0.146818	0.989192	0.996234	0.753357
1069	MYC.2	0.460291	0.478484	0.0777024	0.989192	0.996234	0.682396
1070	CALR.1	0.294207	0.342964	0.0548867	0.989192	0.996234	0.682396
1071	SSX2.1	0.806575	0.677828	0.195489	0.989192	0.996234	0.75336
1072	HES1.1	0.315909	0.352173	0.105911	0.989192	0.996234	0.682396
1073	IKBKE.1	0.699751	0.754627	0.0653526	0.989192	0.996234	0.682396
1074	VEGFA.2	0.715183	0.815266	0.0801621	0.989192	0.996234	0.682396
1075	IGF2BP3.1	0.998169	0.972635	0.0333704	0.99985	0.996528	0.682396
1076	ENO2.1	0.064653	0.0927099	0.347301	0.989192	0.996234	0.785366
1077	TPBG	0.46021	0.567533	0.0522414	0.989192	0.996234	0.682396
1078	HMMR.1	0.931509	0.972958	0.255934	0.989192	0.996528	0.763761
1079	HSPA1A.1	0.218598	0.261981	0.0996873	0.989192	0.996234	0.682396
1080	EGFR.4	0.261347	0.329307	0.114936	0.989192	0.996234	0.682396
1081	BIRC5.2	0.176218	0.181942	0.0818232	0.989192	0.996234	0.682396
1082	PGR.1	0.960748	0.971926	0.0436783	0.991345	0.996528	0.682396
1083	KRAS.2	0.303216	0.377307	0.139706	0.989192	0.996234	0.743789
1084	NME1.1	0.721571	0.808162	0.0737919	0.989192	0.996234	0.682396
1085	ANXA2.1	0.796676	0.882465	0.950451	0.989192	0.996234	0.987828
1086	ANXA1.1	0.438958	0.475232	0.82721	0.989192	0.996234	0.95421
1087	DKK1	0.829768	0.78792	0.523512	0.989192	0.996234	0.870445
1088	GRP.1	0.437458	0.455875	0.704595	0.989192	0.996234	0.925964
1089	XRCC5.1	0.89165	0.853247	0.329567	0.989192	0.996234	0.781133
1090	B2M.1	0.667692	0.737811	0.329932	0.989192	0.996234	0.781133
1091	WT1	0.250761	0.190656	0.178745	0.989192	0.996234	0.75336
1092	CTSD.1	0.495215	0.533346	0.303189	0.989192	0.996234	0.781133
1093	RCVRN.1	0.572659	0.722939	0.524114	0.989192	0.996234	0.870445
1094	EEF2.1	0.815967	0.863332	0.486977	0.989192	0.996234	0.861112
1095	CXCL8.1	0.884885	0.886338	0.279679	0.989192	0.996234	0.772835
1096	KRT8.1	0.3513	0.364014	0.272174	0.989192	0.996234	0.772835
1097	WT1.1	0.43409	0.493251	0.0189602	0.989192	0.996234	0.682396
1098	PNMA2.1	0.666551	0.732852	0.549566	0.989192	0.996234	0.870445
1099	F2.1	0.721949	0.661963	0.988088	0.989192	0.996234	0.992791
1100	TGFB1.1	0.323161	0.280945	0.243097	0.989192	0.996234	0.761848
1101	CTAG2.1	0.896685	0.973603	0.304821	0.989192	0.996528	0.781133
1102	ERBB2.2	0.142165	0.191789	0.391696	0.989192	0.996234	0.797269
1103	KRAS.3	0.703692	0.759769	0.715763	0.989192	0.996234	0.927121
1104	NPM1	0.672092	0.68617	0.594101	0.989192	0.996234	0.885296
1105	TTR.1	0.740036	0.797775	0.281125	0.989192	0.996234	0.772835
1106	ENO1	0.777992	0.786406	0.840462	0.989192	0.996234	0.958223
1107	KRT19.1	0.310372	0.401775	0.227532	0.989192	0.996234	0.760234
1108	PIK3CA.2	0.422505	0.409033	0.181765	0.989192	0.996234	0.75336
1109	MSLN.1	0.462481	0.43039	0.384601	0.989192	0.996234	0.794734
1110	HSPB1.1	0.498735	0.510416	0.278534	0.989192	0.996234	0.772835
1111	APC.1	0.584893	0.555036	0.0875134	0.989192	0.996234	0.682396
1112	BRCA1.4	0.216737	0.214663	0.865374	0.989192	0.996234	0.961386
1113	LMNA	0.142086	0.144553	0.142167	0.989192	0.996234	0.751684
1114	KRT18.1	0.507865	0.522779	0.164673	0.989192	0.996234	0.75336
1115	UBQLN1.1	0.391622	0.444408	0.219168	0.989192	0.996234	0.75336
1116	KRAS.4	0.595996	0.658178	0.594948	0.989192	0.996234	0.885395
1117	ERBB2.3	0.924747	0.990906	0.350437	0.989192	0.996528	0.785366
1118	ACPP.1	0.73176	0.75722	0.524249	0.989192	0.996234	0.870445
1119	IL2RA.1	0.826486	0.889766	0.485932	0.989192	0.996234	0.861112
1120	MMP2	0.495665	0.431954	0.592304	0.989192	0.996234	0.883779
1121	BRAF.V600E	0.720302	0.66716	0.0816926	0.989192	0.996234	0.682396
1122	BRAF.V600K	0.82022	0.762169	0.0767121	0.989192	0.996234	0.682396
1123	PARP2	0.954935	0.926311	0.462473	0.989422	0.996528	0.837468
1124	RBM10	0.864552	0.970554	0.956972	0.989192	0.996528	0.989681
1125	AGT	0.841556	0.94758	0.254894	0.989192	0.996528	0.763761
1126	FRK	0.412207	0.405034	0.489786	0.989192	0.996234	0.861112
1127	ARID1A	0.640656	0.564932	0.45827	0.989192	0.996234	0.834123
1128	ARID1A.1	0.344252	0.384234	0.241829	0.989192	0.996234	0.761848
1129	SLC30A8	0.237125	0.179994	0.648722	0.989192	0.996234	0.909652
1130	TG	0.611871	0.704813	0.0392813	0.989192	0.996234	0.682396
1131	cFBG	0.269295	0.360068	0.791299	0.989192	0.996234	0.948622
1132	RefPro_SNRPA.2	0.764555	0.705431	0.436283	0.989192	0.996234	0.822316
1133	RefPro_TRIM21.2	0.619162	0.561933	0.906858	0.989192	0.996234	0.974772
1134	RefPro_SNRPB2.2	0.630327	0.474864	0.664178	0.989192	0.996234	0.91618
