# Supplementary material for: An In-Depth Exploration of the Autoantibody Immune Profile in ME/CFS Using Novel Antigen Profiling Techniques
Source: Int J Mol Sci. 2025 Mar 20;26(6):2799. doi: 10.3390/ijms26062799 (PMC11943395; doi:10.3390/ijms26062799)
Supplement: Supplementary file 1 [file ijms-26-02799-s001.zip › Supplementary File S3.xlsx]

## Sheet: REAP_dataset
cor_id	CCDC47	SDF2L1	ANO7_Epitope-2-N	IGSF4B	KCNK4_Epitope-1	FZD3_Epitope-4-N	PRLHR_Epitope-4-N	DEFB119	CACNA1A_Epitope-7-N	Poliovirus_Vaccine_VP2	GPR25	C3AR1_Epitope-4-N	OR10H4_Epitope-2-N	GPR65_Epitope-2-N	GPR55_Epitope-1-N	OR2H2_Epitope-3-N	RGMB	TMEM119	IFNA13	H5N8_1983_HA	CXCR5	AMELX	TMEM163_Epitope-3-N	ASPRV1	BDKRB1_Epitope-3-N	OR10D3_Epitope-1-N	OXTR_Epitope-3-N	CSF2	ABCB1_Epitope-6-N	SLC6A6_Epitope-1	IL1A	IL4	OR9A2_Epitope-2-N	OBP2B	Adenovirus3_fiber	OTOL1	CoxsackieB2_VP1	TAAR1_Epitope-2-N	CD274	NGFR	IFNA5	SLC47A1_Epitope-4-N	CCL11	C2orf40	AMTN	CASQ1	InfluenzaB_1987_HA	Adenovirus7_fiber	Poliovirus_Vaccine_VP1
COR-7349	0	0.00105981	0.194494	0	0	0	0	0.00284614	0	0	0.0135011	0	0	0	0	0	0	1.03233	0	0.000217633	0.000109288	0.734246	0	0.0205453	0	0	0.45945	0	0.0339009	0	0	0.0210598	0	0.00193133	0.0027781	0	0.000192583	0.0709471	0	0	0	0.107416	0	0.0185624	0.159194	0.170667	0	0	0
COR-6215	0.000278907	1.76989	0.044129	0	0.000578708	0	0.000275179	0.00796578	0	0.00016975	0.00556346	0.00100932	0	0.00108414	0.00111825	0	0	0.393248	0.0411581	0.000624063	0.000369128	0.270592	0	0.532469	0.00407352	0	0.0532699	0	0.0265395	0	0	0.0192931	0	0.157422	0.0591358	0.00758127	0.0499689	0.0326679	0.00683896	8.38903e-05	0.0027135	0.298748	0.00263443	0.0590944	0.10033	0.305555	0.000965163	0	5.46024e-05
COR-3717	0	0	1.51263	0	0	0.0436955	0	0.0104284	0	0	0	0	0	0	0	0	0	1.14297	0	5.8824e-05	0	0.555926	0	0	0	0	0.180261	0	0.644723	0	0	0.170831	0.0075575	0	2.50853	0	0	0.0786047	0	0	0	0.0863193	0.0253572	0.0509696	0.266301	0.104909	1.7307	0	0.0240641
COR-1126	0	0	0.115139	0	0	0	0	0.0346202	0	1.36254	0.00318909	0	0	0	0	0.000327165	0	1.34632	0	0.000639151	0	0.389195	0	0.00185139	0	0	0.313113	0	0.0562655	0	0	0.138753	0	0	0.000724964	0	0.00096479	0.0861755	0	0	0	0.149044	0	0.067724	0	1.08334	0	0	0
COR-8330	0	0.00471934	1.00618	0	0	0	0	0.0127278	0	0	0	0	0	0	0	0	0	0.468637	0	0.00102063	0	0.577917	0	0	0	0	0.337826	0	0.171923	0	0	0.0353914	0	0	0.0754974	0.0553429	0	0.0563609	0	0	8.83783e-06	0.117507	0.00683876	0.0198859	0.0727145	0.241732	0.000545339	0	0
COR-1408	0	0	0.00856078	0	0.000682541	0	0	0.0144285	0	0	0	4.29968	0	0	0	0	0.00216571	1.43571	0	0	0	0.567544	0	0	0	0	0.499439	0	0.00399085	0.0814957	0	0.03493	0.0556948	0.00229339	0	0.0579165	0	0.100358	0	0	0	0.148594	0.0108635	0.114172	0.712231	0.199303	0	0	0
COR-8763	0.00157672	0	1.06395	0	0	0	0	0.0383576	0	0	0	0	0	0	0.0019817	0	0	0.941125	0	0	0	0.568716	0	0	0	0	0.523248	0	0.200035	0.00630821	0	0.00729988	0.0843834	0	0	3.34564	0.00789521	0.0235105	0	0	0	0.178998	0	0.0357096	0.0714992	0.229492	0.0120346	0	0.000158922
COR-4361	0.00465395	0.00358312	0.10417	0	0	0	0	0.0341639	0	0.000118441	0.00288453	0	0	0	0	0	0	1.03018	0	3.13647	0	1.03232	0	0	0	0	0.498721	0	0.00674542	0	0	0.00783426	0	0	0.000887614	0.0115357	0	0.0507221	0	0	0	0.221072	0.0352987	0.0404026	0.476633	0.182106	0	0	0
COR-8843	0	0.121044	2.55325	0	0	0	0	0.00225962	0	0	0.00303697	0	0	0	0.00180744	0	0	0.992815	0	0	0.000213639	0.376387	0	0.0919961	0	0	0.0990987	0	0.5722	0	0	0.0477769	0.0344406	5.37545	0.830305	0.00876017	0.00337658	0.0512516	0	0	0.000585654	0.11597	0.00492935	0.0545721	0.205151	0.592747	0.00107199	0	0
COR-9546	0.00102659	0.00572259	1.83403	0	0	0	0	0.0100954	0	0	0	0	0	0	0	0	0.000195502	0.879177	0	0.00038433	0.00050648	0.370007	0	0.0158028	0	0	0.51492	0	1.11051	0	0	0.10273	0.0106296	4.92571	0.461868	0.00840168	0.00135944	0.0177041	0	0	9.69645e-05	0.248682	0.00319777	0.0586048	0.364366	0.0121429	0.00674303	0	0
COR-5723	0	0.00331318	0.754074	0	0	0	0.000341618	0.0283001	0	0	0	0	0	0	0	0	0	1.14501	0	0.000152658	0	0.640772	0	0.0022437	0	0	0.614516	0	0.00677938	0	0	0.072611	0	0	0	0	0.0364196	0.0697355	0	0	0	0.354469	0.00543824	0.0628664	0.442798	0.058199	0	0	0
COR-1481	0	0	0.0136715	0	0	0	0	0.0139103	0	0	0	0	0.00127462	0	0	0.0031996	0	1.72602	0	0	0	0.72976	0	0	5.9993e-05	0	0.523487	0	0.00889759	0	0	0.0675529	0	0.00170047	0.00182456	0.0119951	0.000300043	0.128959	0	0	0	0.435915	0	0.131739	0.281278	0.0718771	0	0	0
COR-5218	0	0.0375769	0.109898	0	0	0	0	0.0513946	0	0	0.0340773	0	0	0	0	0	0.00225491	0.740708	0	0	0	0.558147	0	0.0167385	0	0	0.233775	0	0.0443413	0.0177406	0	0.0651817	0	0	0.00114674	0.0112088	0.400418	0.0366027	0	0	0.000412577	0.41754	0.0412762	0.0657275	0.168937	0.39103	0.00605119	0	0
COR-6604	0.00136069	0.0350722	0.0171867	0	0	0	0	0.106538	0	0	0	0	0	0	0	0	0	0.934777	0	0.00708111	0	0.593362	0	0.0233176	0	0	0.241504	0	0.00339233	0	0	0.231678	0	0.0668475	0	0.0133388	0.00059052	0.0542438	0	0	9.47773e-06	0.124342	0	0.0586264	0.512827	0.217115	0.245723	0	0
COR-3374	0	0.0343906	0.118008	0	0.00106515	0	0	0.0679605	0	0	0	0.00145062	0	0	0	0	0	0.851805	0	0	0	0.705693	0	0	0	0	0.0810767	0	0.108654	0	0	0.155212	0	0	0	0	0.0058025	0.0369334	0	0	0	0.0945901	0.00829399	0.0744187	0.176488	1.0435	0.0203946	0	0
COR-8468	0	0.00364183	0.394165	0	0.000656715	0	0	0.0164478	0	0	0.00908442	0	0	0	0.000460661	0	0	0.928211	0	0.00156488	0	0.531835	0	0.0116806	0	0	0.362982	0	0.106625	0.00481531	0	0.0798822	0	0	0	0.0161621	0.000151739	0.117029	0	0	0	0.378586	0.00752212	0.0562013	0.165519	0.419316	0	0	0
COR-6302	0	0.00824633	0.136454	0	0	0	0	0.0140423	0	0	0	0	0	0	0	0	0	0.698102	0	0	0	0.487281	0	0.0168929	0	0	0.560292	0	0.107875	0.285279	0	0.00817815	0.0765067	0.0115011	0.00196435	0	0.00128918	0.0648378	0	0	0	0.397596	0.00905847	0.0867756	0.305701	0.22046	0	0	0
COR-9198	0.00318316	0	1.20702	0	0	0	0	0.0236018	0	0	0.000656124	0	0	0	0	0	0	1.62424	0	0.0274209	0	0.444858	0	0.00834611	0	0	0.430559	0	0.589643	0	0	0.0694352	0.00370154	0	0	0	0	0.00860056	0	0	0	0.220715	0	0.0287312	0.0564273	0.059733	0.199883	0	1.29118e-05
COR-3195	0.00354415	0.0292313	0.672163	0	0	0	9.19315e-05	0.0128306	0	0	0.00987881	0	0	0	0	0	0	1.01835	0	0.000299299	0	0.546644	0	0.0211527	0	0	0.206187	0	0.105895	0	0	0.00648197	0.000808925	0	0	0.010481	0	0.0358024	0	0	0	0.0583897	0.0492044	0.0316947	0.154981	0.307345	0	0	0
COR-1957	0	0.0046783	1.41805	0	0.00154767	0	0	0.047778	0	0	0	0	0	0	0	0	0	0.692625	0	0.00151559	0	0.485039	0.224534	0	0	0	0.189745	0	0.513967	1.3258	0	0.10877	0.154939	0	0	0.0119192	0	0.0499333	0	0	2.86982e-05	0.448505	0.00885278	0.0332894	0.434932	0.173012	0	0	0.00454136
COR-7085	0	0	0.116096	0	0.000384933	0	0	0.0355162	0	0	0	0	0	0	0	0	0	0.512326	0	0	0	0.713733	0	0	0	0	0.388031	0	0.0176708	0	0	0	0	0	0	0	0	0.0216777	0	0	0	0.436273	0	0.156241	0.330738	0.220912	0.00162144	0	0
COR-6176	0.382608	0.025723	0.2656	0	0.00175272	0	0	0.0140289	0	0	0	0	0	0	0.000619658	0	0	1.03741	0	0.107739	0.000456269	0.6743	0	0	0	0	0.690139	0	0.11798	1.73698	0	0.127927	0.68533	0	0	0	0.000869249	0.0226662	0	0	0	0.218316	0	0.0609169	0.299813	0.169026	0	0	0
COR-1927	0	0.0172874	1.84219	0	0	0	0	0.0432942	0	0	0	0	0	0	0	0	0	0.260194	0	0.111915	0	0.615648	0	0	0	0	0.17713	0	1.51143	0.000202103	0	0.0289385	0	0.000883967	0.00121256	0.00893255	0	0.0350542	0	0	0	0.112528	0.00651158	0.0364787	0.125901	0.0675122	0.00124839	0	0
COR-3560	0.000348517	0	0.628345	0	0	0	0	0.0598217	0	0	1.6387	0	0	0	0.000795318	0	0	0.57893	0	0.0950768	0	0.548888	0	0.0193947	0	0	0.241969	0	0.201957	1.9259	0	0.0335225	0.848222	2.85894	0	0	0.00045061	1.99715	0	0	0.000177279	2.07087	0.00721098	0.02125	0.0567012	0.0730593	0	0	0.279615
COR-3661	0	0.00266083	0.248606	0	0	0	0	0.0532749	0	0	0.00155209	0	0	0	0	0	0	1.00471	0	0.000464622	0	1.11397	0	0	0	0	0.608235	0	0.0333791	3.65139	0	0.00667342	3.30699	0	0	0.0108811	0	0.0908624	0	0	0.000263449	0.186269	0	0.405482	0.29369	0.320421	0.000719129	0	0.00791918
COR-3708	0.0320859	1.11578	0.803533	0	0	0	0	0.0550027	0	0	0.00195954	0	0	0	2.17532	0	0	0.905167	0	0.0259122	0	0.669721	0	0.318303	0	0	0.197494	0	0.39104	0	0	0.00633753	0	0.0179002	0.0102465	0	0	0.0365358	0	0	0.00180379	0.275018	0.0043653	0.0441631	0.056813	0.706179	0.0225912	0	0
COR-9818	0.0106548	0.0230363	0.579805	0	0	0	5.22074	0.0347216	0	0	0	0	0	0	0	0	0	1.14825	0	0.000124451	0	0.464253	0	0	0	0	0.139356	0	0.0964768	2.34229	0	0.0305318	1.42308	0	0.000388757	0.0129447	0.000145705	0.0498094	0.0033358	0	0	0.213913	0.0251188	0.0520158	0.0681981	1.0403	0	0	0
COR-3504	0.000365534	0.00542568	0.906366	0	0	0	0.00247972	0.0334633	0	0	0.00549007	0	0	0.000105028	0	0	0.0188169	1.0944	0	0.00220291	0.00103902	0.457116	0	0.0134349	0	0	0.210972	0	0.225974	0.017982	0	0.0318946	0	0.00195203	0.00010144	0.0132629	0.409409	0.140525	0	0	0	0.17224	0.0243471	0.0141866	0.0154609	0.378782	0	0	0
COR-2465	0	0.0244141	0.0333263	0	0	0	0	0.00356492	0	0	0	0	0	0	0	0	0	1.52307	0.00852668	0	0	0.739845	0	0	0	0	0.336585	0	0.00388917	0.00312422	0.0210372	0.0328657	0	0	0	0.0702609	0.0062628	0.0770842	0	0	1.81758e-05	0.119429	0.0230261	0.0906771	0.4613	0.0186434	0	0	0
COR-7414	0	2.56482	0.201983	0	0	0	0.00035822	0.0874105	0	0	0.00249893	0	0.00180084	0	0	0	0	0.357329	0.024282	0.00930658	0	0.753869	0	2.28326	0	0	0.105211	0	0.0324552	0	0	0.122016	0	0.578661	0.230178	0.0568389	0.0101168	0.0304764	0.0164083	0	0.02828	0.124725	0.0265253	0.0121422	0.0129018	0.370549	2.58693e-05	0	0
COR-6698	0	0.00520267	0.85718	0	0	0	0	0.00291255	0	0	0.0141974	0	0.000131047	0	0	0	0	0.891996	0	0.278025	0	0.680195	0	0	0	0	0.147317	0	0.371179	0	0	0.0712054	0.0292986	0	0.00383184	0.011988	0	0.000519557	0	0	0	0.136908	0.00843886	0.0340384	0.064165	0.389503	0.00574006	0	0
COR-2674	0	0	0.693156	0	0	0	0	0.0161343	0	0	1.12327	0	0	0	0	0	0	0.75841	0.00497613	0.000208923	0	0.389564	0	0	0	0	1.16764	0	0.27704	0	0	0.0323852	0	0.00113411	0	0.0136246	0.00140388	0.0159665	0	0	1.6496e-05	0.148979	0.00844658	0.0400452	0.1494	0.216411	0	0	0.112898
COR-1726	0.000111215	0.00483505	1.21826	0	0	0	0	0.0268782	0	0	0	0	0.000222555	0	0	0	0	1.08002	0	0	0	0.41963	0	0.00334944	0	0	0.484831	0	0.236774	0.00994337	0	0.00454974	0	0	0	0.0105934	0.000355125	0.0318436	0	0	0.000138086	0.210166	0	0.0750505	0.0561036	0.629648	0.0140733	0	0
COR-9151	0	0.00559115	0.119382	0	0	0	0	0.0320158	0	0	0	0	0	0	0	0	0	0.82886	0.0085585	0	0	0.771406	0	0.0146144	0	0	0.248576	0	0.00257955	1.36932	0	0	1.05015	0	0.000701325	0.0112191	0.00010083	0.0821898	0	0	0	0.0346301	0	0.0686457	0.0672489	0.436775	0	0	0
COR-8066	0.000341519	0.0241026	1.8833	0	0	0	0	0.00256094	0	0	0	0	0	0	0	0	0	0.516436	0	0.00233894	4.85311	0.53988	0	0	0	0	0.251614	5.8148e-06	0.576415	0.0393227	0	0.048818	0.0745926	0	0.0330333	0	0	0.0526441	0	0	0	0.0860879	0	0.0371836	0.11052	0.139714	0	0	0
COR-3606	0	0	1.69427	0	0	0	0	0.0646039	0	0	0	0	0	0	0	0	0	0.227204	0	0.00201695	0	0.505495	0	0	0	0	0.330731	0	0.33414	0	0	0.0332626	0.0544033	0.00160488	0	0.0126501	0	0.0589511	0	0	0	0.25852	0	0.0302982	0.148333	0.210194	0.0304804	0	0
COR-6685	0.00184479	0.178118	0.223943	0	0	0	0	0.165143	0	0	0.029068	0	0	0	0	0	0	0.256316	0	0.001551	0.000354242	0.330876	0	0.123951	0	0	0.061817	0	0.0697205	0	0	0.677959	0	0	0.00143925	0.0151504	0.000287709	0.021878	0	0	0.000269162	0.143555	0.00670007	0.032444	0.0668645	1.12896	0	0	0.691092
COR-4856	0.000865985	0.0934443	0.294621	0	0	0	0	0.0335501	0	0	0	0	0	0	0	0	1.85438	0.537507	0	0.000916342	0	0.343241	0	0.0239721	0	0	0.350966	0	0.235932	0	0	0.06797	0	0	0.278957	0.0130762	0	0.032678	0	0	0	0.0815827	0.00815479	0.0457029	0.0641718	0.327948	0	0	0
COR-9223	0.00043211	0.0135077	0.497674	0	0	0	0.0019105	0.00117423	0	0	0.00252652	0	0.000225642	0.000206923	0	0	0	0.396163	0	0.0011193	0	0.230322	0.000474253	0.000766133	0	0	0.287878	0	0.403798	0.00384052	0	0.000156347	0.0390201	0	8.12168e-05	0	0.000142523	0.015199	0	0	0	0.0776921	0.00153241	0.0117464	0.0973007	0.0215958	0.000159912	0	0
COR-1203	0.00424771	0.026655	0.123486	0	0	0	0	0.106336	0	0	0.000758944	0	0	0	0	0	0	0.846234	0	0.0338956	0.000550252	0.509266	0	0.00844501	0	0	0.564905	0.00307283	0.140675	0.00246324	0.000680226	0.459795	0.00631244	0.00228954	0	0.0592066	0.0059998	0.00883801	0	0	0	0.263136	0	0.0752987	0.0499941	1.51934	0.144729	0	0.000239486
COR-9245	0.0326591	0.00804174	0.145244	0	0	0	0	1.11	0	0	0.0011791	0	0	0	0	0	0	1.02025	0	0.264201	0	0.389695	0	0.00882134	0	0	0.0622469	0	0.0705115	0	0	1.12185	0	0	0	1.31881	0.000341946	0.0506939	0	0	8.43206e-05	0.330615	0.0311358	0.0470186	0.0146439	1.64051	0.000554254	0	0.0924517
COR-7101	0	0.0038036	1.33945	0	0	0	0	0.00958362	0	0	0	0	8.5626e-06	0	0	0	0.000134191	0.723933	0	0.000352576	0	0.379489	0	0	0	0	0.240042	0	0.0864702	0.00831787	0.00133398	0.111052	0.00770977	0	3.71538	0	0.000404097	0.0286966	0	0	0	0.100725	0.043218	0.0176275	0.279855	0.151872	0.000309253	0.0189181	0
COR-5623	0	0.00517811	0.845239	0	0	0	0	0.0618875	0	0	0	0	5.40518e-06	0	0	0	0	0.330628	0	0.00312039	0	0.550936	0	0	0	4.53507	0.124449	0	0.251365	3.28089	0	0.156191	1.18398	0.00785863	0	0.0122695	7.99082e-05	0.0338189	0	0	0	0.0441809	0.00809702	0.0175349	0.296239	0.21782	0	0	0.00606884
COR-4181	0.00442354	0.0162914	1.59156	0	0	0	0	0.0109322	0	0	0.000682852	0	0	0.000424369	0	0	0	0.12363	0	0.026131	0	0.552035	0	0.00938918	0	0	0.239906	0	1.18274	0.000819752	0.00327346	0.132697	0.117267	4.23308	0.000899558	0.00943266	0.0884455	0.0460125	0	0	0	0.125646	0	0.0216846	0.118289	0.88383	0.00177691	0	0
COR-3427	0.00813728	0.00860784	0.0027001	0	0	0	0	0.00335773	0	0	0	0	0	0	0	0	0	0.420675	0.0104121	0	0	0.527656	0	0	0	0	0.134413	0	0.00596559	0	0	0.220278	0	0	0.000214387	0	5.36281e-05	0.0566517	0	0	6.70183e-06	0.260758	0	0.0768472	0.0150556	0.348794	0	0	1.50179
COR-3194	0	0.0211729	0.495314	0	0.00233691	0	0	0.00899279	0	0	0	0	0	0	0.000151348	0	0	0.0342918	0	0	0.00100639	0.476545	0	0.0104825	0	0	0.574066	0	0.214728	0	0	0.0234344	0	0.0031353	1.33339e-05	0	0	0.0314667	0.000395698	0	0	0.0877263	0	0.00574065	0.19657	0.221636	0.0299839	0	0.000165245
COR-1548	0	0.00575061	0.252423	0	0	0	0	0.0442629	0	0	0	0	0	0	0	0	0	0.215137	0	0.000101266	0	1.04571	0	0	0	0	0.135886	0	0.0332427	0	0	0.829385	0	0	0.00307233	0	0.000418537	0.0158475	0	0	5.71795e-06	0.0619887	0.00607981	0.0481671	0.154871	0.258975	0.000165429	0	0
COR-4284	0.000354703	0.00349938	0.110595	0	0	0	0	0.0107929	0	0	0.00029968	0	0	0	0	0	0	0.047662	0	0	0	0.244772	0	0	0	0	0.024861	0	0.0323908	3.80307	0.0206022	0.00666099	2.66177	0	0	0.0107404	0.0174995	0.014841	0	0	0.00792403	0.0798125	0.00613685	0.018067	0.223262	0.0647586	0	0	0
COR-2400	0.00275516	0.0391649	0.400948	0	0	0	0.333956	0.0171819	0	0	0.00197317	0	0	0	0	0	0	0.387521	0	0.00460889	0	0.362572	0	0	0	0	0.0794533	0	0.153751	0	0.00118114	0.0390758	0	0	3.41674	0	0	0.0352209	0.00625727	0	0	0.0870082	0	0.0479523	0.289136	0.0914232	0.00192743	0.000100593	0
COR-3315	0	0.00649052	0.0739978	0	0	0	0	0.0445425	0	0	0	0	0	0	0	0	0	0.807537	0	0	0	0.438099	0	0	0	0	0.256709	0	0.00832209	0	0	0.00969083	0	0	0	0.0189914	0.000206996	0.0359377	0	0	0.0175816	0.128412	0	0.0278469	0.0174757	0.20791	0	0	0
COR-5878	0.0270593	0.00848976	0.0545867	0	0	0	0	0.106271	0	0	0	0	0	0	0	0	0	0.971058	0	0.000226217	0	0.512698	0	0.0111863	0.00074966	0	0.0676717	0	0	0.00377461	8.05438	0.0302892	0.00126009	0.0169341	0.000372539	0.0119819	0.000306391	0.00504925	0	0	0.000328252	0.145937	0.0048763	0.0290219	0.0136917	0.970011	0	0	0.00176193
COR-9446	0.00159367	0.0442594	0.931197	0	0.000251506	0	0	0.00297046	0	0	0.0230497	0	0.000101998	0	0	0	0.0086641	0.607441	0	0	0	0.404924	0	0.0152189	0	0	0.170436	0	0.179041	0.144148	0	0.0676224	0.353184	0.000885048	0.00834632	0.0128025	0	0.0281828	0	0	0	0.183	0.00689403	0.037803	0.114363	1.33215	0.00465543	0	0
COR-5554	0	0	0.309142	0	0	0	0	0.036439	0	0	0.000812257	0	0	0	0.000582338	0	0	0.399357	0	0	0	0.814088	0	0	0	0	0.141383	0	0.119303	0	0	0.278193	0	0	0.00269266	0.0168577	0	0.0182865	0	0	0	0.203265	0.041327	0.0349175	0	0.248228	0.000381496	0	0
COR-5136	0	0.00486289	0.0827738	0	0	0	0	0.0151142	0	0	0	0	0	0	0	0	0	0.631785	0	0	0	0.598129	0	0.0161882	0.000116548	0	0.0828969	0	0.0917447	0	0	6.61496	0	0	0	0.057688	0	0.0146818	0	0	0.00074632	0.181899	0.00711277	0.0572568	0.298454	0.126964	0	0	0
COR-6364	0	0.0318843	0.351929	0	0	0	0	0.0110384	0	0	0	0	0	0	0	0	0	0.733393	0	0.000125924	0	0.436399	0	0.0151508	0	0	0.21407	0	0.00465232	0	0.00135218	0.00561598	0	0.00115458	1.67354	0.0473199	0	0.0209103	0	0	0	0.120528	0.00623466	0.0474914	0.226852	0.0390257	0	0	0
COR-1168	3.51669	0.0065085	0.183071	0	0	0	0	0.0671508	0	0	0.0240238	0	0	0	0	0	0	0.140109	0	0.00137283	0.0034966	0.556617	0	0.0179146	0	0	0.0278859	0	0.0305717	0	0	0.413305	0	0	0.000978121	0.0151721	0	0.033486	0	0	0	0.150812	0.0103342	0.175637	0.0741063	0.800029	0	0	0
COR-1665	0.0102228	0.007876	0.041777	0	0	0	0	0.019524	0	0	0	0	0	0	0	0	0	0.100027	0	0.000578955	0	0.442904	0	0	0	0	0.142626	0	0.00211162	0.738324	7.38465	0.0999537	0.30879	0	0	0.580897	2.88805e-06	0.0575888	0	0	7.10982e-05	0.11105	0.00986581	0.0369129	0.0179346	0.250514	0	0	0.176915
COR-3985	0	0.0240495	0.00258184	0	0	0	0	0.0456499	0	0	0.00641226	0	0	0	0	0	0	0.0612741	0	0	0	0.547691	0	0.0205513	0	0	0.140353	0	0	0	0	0.0337971	0	0	0.000959201	0.0154851	0.000536867	0.0187271	0	0	4.4829e-05	0.015384	0	0.0764593	0.0159841	0.515987	0	0	0
COR-1002	0.00114854	0.0278089	0.0119387	0	0	0	0	0.0464288	0	0	0.00112045	0	0	0	0	0	0	0.140701	0	2.54878	0	0.452825	0	0	0	0	0.0901759	0	0.0105395	0	0	0.106494	0	0	0	0	0.000417191	0.0505586	0	0	0.000272938	0.0701232	0	0.0383217	0.073578	0.547025	2.42579	0	0
COR-8446	0.00218349	0.00697632	0.921776	0	0	0	0	0.059555	0	0	0	0	0	0	0	0	0.00215379	0.465161	0	0.000939343	0	0.457729	0	0.0123796	0	0	0.186552	0	0.780171	0.000739353	0	0.444313	0.0415598	0	0	0.0113467	0.000107541	0.00771385	0	0	7.80368e-05	0.0345395	0.0217243	0.0674009	0.0483091	0.202589	0.0123806	0	0
COR-2727	0.00652478	0.00300935	2.18507	0	0	0.0433265	0	0.00860574	0	0	0.000764555	0	0	0	0	0	0	0.627408	0	0.00253253	0	0.526468	0	0	1.34812e-05	0	0.0573142	0	0.852649	0	2.21848	0.12894	0.103325	0	0	0	0	0.109422	0	0	0	0.163867	0	0.0235953	0.0485064	0.0089798	0	0	0
COR-5087	3.07424e-05	0.00396674	1.48121	0	0	0	0	0.0340589	0	0	0.00174825	0	0	0	0	0	0	0.424516	0	0	0	0.539074	0	0.0105074	0	0	0.0274772	0	0.294616	0.000807855	0.00558564	0.0315541	0.00552617	0	0	0	0.00110019	0.0168942	0	0	3.14507e-06	0.0997905	0.00122402	0.0283351	0.118311	0.742085	0	0	0
COR-2349	0.00153337	0.00694068	0.0658456	0	0	0	0	0.0140613	0	0	0	0.00192014	0	0	0	0	0	0.398139	0	0	0	0.498626	0	0.00964322	0	0	0.113901	0	0.00247408	0	0	0.165983	0	0	2.77491e-05	0.011127	0	0.0236878	0	0	0	0.223961	0.00818485	0.0379216	0.0711839	0.432028	0.00086059	0	0
COR-9359	0.00010998	0.0062649	0.43364	0	0	0	9.48029e-07	0.0694667	0	0	0	0	0	0	0	0	0	0.0600799	0	0.000963012	0	0.590093	0	0	0	0	0.134111	9.62462	0.112553	0	0	0.0866594	0	0	0	0	0.000355577	0.00961901	0	0	0	0.233464	0.00977235	0.0156409	0.0614541	0.439598	0	0	0.000660325
COR-1806	0	0.00895888	0.36761	0	0	0	0	0.00263263	0	0	0	0	0	0	0	0	0	0.602915	0.00729527	0.00570464	0	0.323944	0	0	0	0	0.0282587	0	0.106477	0	0	0.025682	0	0	0.00427038	0	0	0.0220043	0	0	0	0.0792196	0.0242134	0.0123891	0.141322	0.0746116	0.198355	0.00123529	0
COR-4616	0	0	0.0473747	0	0	0	0	0	0	0	0	0	0	0	0	0	0	0.167482	3.00256	0	0	0.42489	0	0	0	0	0.172166	0	0.00705822	0	0	0.158627	0	0	0	0	0.00363362	0.0248777	0	0	1.51559e-05	0.203351	0.00850566	0.0267392	0.295806	0.230658	0.00363557	0	0
COR-5429	0	0	0.0400512	0	0	0	0	0.0146963	0	0	0	0	0	0	0	0	0	0.0959288	0	0.248659	0	0.463235	0	0.0114283	0	0	0.343954	0	0.000644118	0	0	0.00750524	0	0	0.00132718	0.0142051	0	0.000644407	0	0	0	0.0161321	0.00651284	0.0124724	0.0665219	0.0192182	0.0236461	0	0
COR-3967	0	0.00489781	0.024492	0	0	0	0	0.00974496	0	0	0	0	0	0	0	0	0.00714177	0.000722823	0	0	0.000685359	0.182262	0	0.0104265	0	0	0.0260129	0	0.00179717	4.2757	0.0535667	0.0250485	4.35139	0	0	0.00749373	0.000576001	0.0108843	0	0	0.0039722	0.0307651	0	0.00973209	0.0132648	0.0720606	0.00112139	0	0
COR-6308	0	0.0222901	0	0	0	0	0	0.0711001	0	0.000144163	0.032838	0	0	0.000217249	0	0	0.00286515	0.108774	0	0	0	0.417319	0	0.0099906	4.56886e-06	0	0.0303099	0	0	0.0798712	0	0.0392032	0.0396602	0	2.79674	0.015553	0.000271543	0.00888704	0	0	0	0.0841951	0	0.0140965	0.0148992	0.199751	0.474902	0	0
COR-9348	0	0.0209836	0.0395579	0	0	0	0	0.0427479	0	0	0	0	0	0	0	0	0	0.0621261	0	0.00041654	0	0.438434	0	0	0	0	0.0363504	0	0.00369193	0	0.000258846	0.0363738	0	0	0	0	0	0.00300549	0	0	0	0.0976396	0.00495704	0.0341712	0.0790911	0.20212	0	0	0
COR-4994	0	0.00499172	0.457356	0	0	0	0	0.0591837	0	0	0.00135023	0	0	0	0	0	0	0.133371	0	0.00180741	0.000279381	0.335328	0	0	0	0	0.0234611	0	0.0307138	0	0	0.288027	0	0.0024172	0.000449356	0.0115634	0	0.0193536	0	0	0	0.115246	0.0205333	0.00692048	0.0575971	0.873861	0	0.00736586	0
COR-8852	0.055917	0.0288589	0.134361	0	0	0	0	0.00450536	2.67366e-05	0	0	0	0	0	0	0	0	0.0733199	0	0.00126172	0.000679714	0.698047	0	0.0172547	0	0	0.0360448	0	0.089828	0	0	0.0389774	0	0	0	0	0.000249119	0.0155159	0	0	0	0.0245511	0	0.00992444	0.0576673	0.453753	0.00223783	0	0
COR-3309	0	0	0.203155	0	0	0	0	0.0169569	0	0	0	0	0	0	0	0	0	0.0722633	0	0	0	0.373348	0	0	0	0	0.00798595	0	0.0122802	0.0240048	6.02981	0.0325586	0.107594	0	0	0	0	0.00459896	0	0	5.14854e-05	0.173024	0.0252025	0.0123626	0.0579379	0.39716	0.0156785	0	0
COR-1278	0.00130477	0.00240863	0.0118187	0	0	0	0	0.0120916	0	0	0.00782119	0	0	8.17523e-05	0	0	0	0.325542	0	0	0	1.23562	0	0	0	0	0.724865	0	0.0226316	0.012379	0	0.00609617	0.00380842	0	0	0	0	0.00349601	0	0	0	0.0483572	0.076615	0.0194886	0	0.0841228	0.000737669	0	0
COR-8111	0.0391034	0.0256474	0.378469	0	0	0	0	0.00375248	0	0	0	0	2.01132e-05	0	0	0	0	0.0578029	0	0	0	0.340413	0	0	0	0	0.342022	0	0.0565386	0	0	0.083301	0	0	0.000360967	0.0151004	0	0.00983926	0	0	0	0.155884	0.0411964	0.015964	0.0159205	0.673338	0.000931871	0	0
COR-3117	0.00193935	0.0386363	0.0248796	0	0	0	0	0.193239	0	0	0	0	0	0	0	0	0	0.119215	0	0.00223262	0	0.328144	0	0.019863	0	0	0.032434	0.0269489	0.000202154	0	0	0.416588	0	0	0	0.0172238	0.000944219	0.00907052	0	0	5.67904e-05	0.0463379	0.00803318	0.0201377	0.157542	0.533896	0	0	5.38852e-05
COR-3291	0.00943998	0	0.0350959	0	0	0	0	0.0152446	0	0	0.00148859	0	0	0	0	0	0	0.00867248	0	0.00116483	0	0.455913	0	0.0144513	0	0	0.0874344	0	0	0.0250097	0	0.0371995	0.0550848	0	0	0.0119702	0	0.016769	0	0	9.85522e-06	0.0804032	0	0.0101826	0.0145199	0.0404888	0	0	0
COR-1404	0.0131566	0.00772253	0.0448803	0	0	0	0	0.00399039	0	0	0	0	0	0	0	0	0	0.0238019	0	0.00969437	0.00166561	0.414623	0	0	0	0	0.21758	0	0.0139562	0	0	0.00696569	0	0.122864	0.000565592	0	0.00128661	0.00545958	0	0	0	0.121656	0.00808117	0.012678	0	0.406589	0	0	0
COR-2854	0.000762981	0.0057182	1.47977	0	0	0	0	0.00296808	0	0	0.000441694	0	0	0	0	0	0	0.00323036	0	0.0117152	0	0.267253	0	0	0	0	0.0595082	0	1.18303	0	0	0	0.00739906	0.000349764	0	0	0	0.0286006	0	0	0	0.00428323	0.0319985	0.00472069	0.0540068	0.210741	0	0	2.32934
COR-6297	0	0.014127	0.185202	0	9.09102e-05	0	0	0.016958	0	0	0	0	0	0	0.0013441	0	0	0.0443153	0.0146922	0	0	0.411994	0	0	0	0	0.0274917	0	0.0600621	0	0	0	0	0.00272792	1.40307	0.016007	0	0.0157585	0	0	0	0.118249	0.00757843	0	0.162774	0.0635804	0	0	0
COR-9350	0	0.00300167	0.844836	0	0	0	0	0.00887944	0	0	0	0	0	0	0	0	0	0.0180659	0	3.01132	0	0.394163	0	0.0150252	0	0	0.0216738	0	0.0239582	0	0.000582671	0	0.0024745	0.00115001	1.59737	0	0	0.0166035	0	0	2.2794e-05	0.020383	0.00528589	0.0171605	0	0.482252	0	0	0
COR-5886	9.28334e-05	0.00635974	0.850371	0	0	0.0527082	0	0.0161344	0	0	0.00281283	0	5.52207e-05	0	0	0	0.00340494	0.0309449	0	0	0	0.356526	0	0.0251282	0	0	0.0716547	0	0.0066948	0.00138542	0	0.0774283	0	0.00162472	0.000399985	0.0145049	0.000484798	0.00707228	0	0	0.000159437	0.0930411	0.00606641	0.0214779	0.0568639	0.655648	0.059065	0	0
COR-6709	0.00236242	0	0	0.00079754	0	0	0	0.0422762	0	0	0.0175566	0	0	0	0	0	0	0.0580751	0	0.0105121	0	1.22616	0	0	0	0	0.0353112	0	0	0.000118339	7.98994	0.00686876	0	0	0	0	0.00330653	0.0103777	0	0	1.79118e-05	0.0888968	0.0103664	0.0125413	0	0.477583	0.0102518	0	0
COR-9643	0	0.0208662	1.94698	0	0.254785	0	0.000142989	0	0	0.0016564	0.00596935	0	0	0	0	0	0	0.0600617	0	0.00108832	0	0.513495	0	0	0	0.00257115	0.0279036	0	0.886942	0	0.00627184	0.00494049	0	0	0.0027717	0	0	0.00986971	0	0	0	0.0199554	0.0101364	0.0288438	0	0.319472	0.179175	5.32077e-05	1.82899
COR-9311	4.53894	0.00622656	0.40034	0	0	0	0	0.0170558	0	0	1.31702	0	0	0	0	0	0	0.0318091	0.0121059	3.44738	0	0.253588	0	0	0	0	0.286205	0	0.0206	0	0	0.0870215	0	0.0235483	0	0	0.000476551	0.033915	0	0	2.51316e-05	0.0385046	0	0.45048	0	0.455751	0	0	0
COR-5319	0.000358696	0.00204244	0.221024	0	0	0	0	0.0399021	0	0	0.143913	0	4.52254	0	0	0	0	0.110874	0	0	0	0.480694	0	0	0	0	0.131418	0	0.0402315	0.0173577	0	0.1601	0	0.0023432	6.31919	0	0.0123708	0.0446813	0	0	0.000317616	0.147702	0	0.00887071	0	0.715619	0.00131126	1.18989	0
COR-9943	0.000813501	0.0241896	0	0	2.25118	0	0	0.083286	0	0	0.010912	0	0.00605951	0	0	0.0464302	0	0	0	0.031711	0	0.265833	0	0.0225973	0	0	0.0323958	0	0.00893347	0	7.42936	0.00927121	0	0	0.000868388	0.0179422	0.000258994	0.00817155	0	0	0.0221469	0.0536964	0.0127406	0.00536605	0.0561951	0.806376	0.00754633	0	0
COR-1259	0.00155117	0.0070406	0.05193	0	0	0	0	0.134104	0	0	0.00234501	0	0	0	0	0	0	0.0226738	0	0.000420574	0	0.37613	0	0	0	0	0.0736671	0	0.0887373	0	0	0.253988	0	0	0.113078	0.0197592	0.00527585	0.0046881	0	0	9.83854e-05	0.0905254	0.0112931	0.00930687	0.0140167	0.849127	0	0.0158925	0
COR-5929	0.00194396	0	0.01941	0	0	0	0	0	0	0	0	0	0	0	0	0	0	0.00395581	0	0.000267763	0	0.350852	0	0	0	0	0.169872	0	0	0	0	0.0965238	0	0	0	0	0	0.0111761	0	0	0	0.0701117	0	0.000686956	0.0646256	0.0147099	0.000910923	0	0
COR-5844	0	0.00768584	0	0	0	0	0	0.0807569	0	0	0.00144036	0	0	0	0	0	0	0.0147235	0	0	0	0.380879	0	0	0	0	0.145399	0	0.0170651	0	0	0.00846826	0	0.00206453	0	0.0155597	0.000692454	0.0151885	0	0	0	0.028257	0	0.0112511	3.70765	0.246686	0	0	0
COR-8625	0	0	0	0	0	0	0	0.00380993	0	0	0	0	0	0	0	0	0	0.00839016	0	0	0.000755788	0.443226	0	0	0	0	0.0356472	0	0.000975685	0.0087033	0	0.00930354	0	0	0	0	0.000600095	0	0	0	0	0.0412797	0.0344071	0.0196224	0.0159646	0.237215	0	0	0
COR-9970	4.0713	0	1.48885	0	0	0	0	0.00337374	0	0	0.00126471	0	0	0	0	0	0	0.00675788	0	0	0	0.344759	0	0.00926274	0	0	0.11338	0	0.356593	0	0	0	0.0359313	0.000307884	0	0	0	0	0	0	0	0.0444611	0	0.0102536	0.0154879	0.0639055	0	0	0
COR-5456	0	0	0.012833	0	0	0	0	0	0	0	0	0	0	0	0	0	0	1.45294	0	0	0.00127056	0.914081	0	0	0	0	0.164941	0	0.0122372	0	0	0	0	0	0	0	0	0.241041	0	0	0	0.27015	0.00673671	0.096896	0.335655	0.0200587	0	0	0
COR-7257	0.0171984	0	1.22994	0	0	0	0	0.0100751	0	0	0	0	0	0	0	0	0	1.41056	0	0	0	0.596135	0	0	0	0	0.717424	0	0.430546	0.0200093	0	0.144163	0.0766089	0	0	0.0511464	8.45476e-05	0.080134	0	0	0	0.376735	0.00939758	0.0283074	0.244718	0.165839	0	0	0
COR-4806	0.000482375	0	0.426262	0	0	0	0.00159524	0	0	0	0	0	0	0	0	0.000295987	0	0.00970836	0.00279282	0	0.000572491	0.0236326	0	0	0	0	0.0256355	0	0.145513	0.129413	0.000527662	0	0.0769555	0	0.0664731	0	0.000157486	0.014569	0	0	0.000469931	0.0392172	0	0.00580516	0.0578147	0.0704941	0	0.000429801	0.000120204
COR-8331	0	0.0641266	1.18561	0	0	0	0.00297469	0.000765184	0	0	0.00759566	1.8326	0	0.00184289	0	0	0	0.495105	0	0	0	0.49469	0	0.0245275	0	0	0.231428	0	1.60063	0.416145	0.000357778	0.000195735	0.495674	0.0131817	0.00668473	0	0	0.0665001	0	0	0.00290875	0.0982059	0.00152648	0.0190878	0.193952	0.0323783	0.000182635	0	0
COR-4847	0	0.00288827	0	0	0	0	1.34173	0.00373354	0	0	0	0	0	0	0	0	0	0.524797	0	0	0	0.692148	0	0	0	0	0.794798	0	0	0	0	0.00557475	0	0	0.000496918	0	0.000190932	0.0448319	0	0	0	0.213036	0	0.0657455	0.168425	0.231657	0.0217315	0	0
COR-3050	0	0	0.705186	0	0	0	0	0.00703304	0	0	0	0	6.16451e-05	0	0	0	0	0.0693184	0	0	0.00306836	0.12949	0	0	0	0	0.0968371	0	0.390174	2.9357	0.0452672	0.00309796	2.50345	0	0.000219166	0	0.00232094	0.0599708	0	0	0.00249498	0.0431501	0.00502695	0.0420067	0.369553	0.11819	0.253966	0	0
COR-5408	0.000932644	0	0	0	0	0	0	0.00322159	0	0	0	0	0.000418311	0	0	0	0	1.63898	0	0.0177699	0	0.796221	0	0	0	0	0.94538	0	0	0	0	0.00791377	0	0	0.000211194	0	0.00046592	0.0942713	0	0	0	0.444442	0.00594356	0.0811567	0.511648	0.0614674	0.00494971	0	0.000502713
COR-8979	0	0	0.222752	0	0	0.0670353	0	0.00226471	0	0	0	0	0	0	0	0	0	1.18485	0	0	0	0.656139	0.00598772	0.00644364	0	0	0.350088	0	0.162625	0	0	0	0	0	0.00105564	0	0.439963	0.133081	0	0	0	0.340102	0.028838	0.0562943	0.193339	0.0877344	0	0	0.00032711
COR-3722	0	0.000431506	0.00189526	0	0	0	0	0.0122073	0	0	0	0	0	0	0	0	0	1.26095	0	0	0	0.708932	0	0	0	0	0.957258	0	0.000646002	0	0	0.0056128	0	0	0	0	0.844021	0.0597739	0	0	0	0.269263	0	0.120177	0.185347	0.103597	0.00655693	0	0
COR-2352	0	0	0.583889	0	0.00106656	0	0	0.00273218	0	0	0	0	0	0	0	0	0	0.608166	0.00235547	0	0	0.354944	0	0.0006196	0	0	0.137081	0	0.066401	0.00158588	0	0.00502562	0.00653584	0	0.205263	0	0.0196164	0.0386782	0	0	0	0.157223	0	0.0216885	0.465958	0.0587109	0.0192813	0	3.6653e-05
COR-3009	0	0	0	0	0	0	0	0	0	0	0	0	0	0	0	0	0	1.30587	0	0	0	0.831973	0	0	0	0	0.875865	0	0	0	0	0	0	0	2.44916	0	0.000403687	0.089599	0	0	0	0.273712	0	0.043854	0.494664	0.0374498	0.00104312	0	0.000310577
COR-4271	0.00821043	0	1.83233	0	0	0.0542814	0	0.00286509	0	0	0	0.0205724	0	0	0	0	0	0.227292	0	0	0	0.513138	0	0.0137748	0	0	0.0649113	0	0.652477	0	0	0.220392	0.0119321	0	0.000125219	0	0	0.021306	0	0	0	0.129818	0	0.181713	0.0142375	0.180968	0	0	0
COR-5302	0	0.00369925	0.493665	0	0	0	0	0	0	0	0	0	0	0	0	0	0	0.844881	0	0.000235769	0	0.414522	0	0.00796109	0	0	0.137262	0	0.0184651	0	0	0.0253328	0	0	0.00090359	0.00841966	0.00189033	0.0438064	0	0	0	0.141205	0	0.0377961	0.449963	0.0181951	0	0	0
COR-7156	0.000606525	0.00473211	0.0895926	0	0	0	0	0.00402256	0	0	0	0	0	0	0	0	0	0.591443	0	0.000297166	0	0.530672	0	0.0144231	0	0	0.168836	0	0.00117336	0	0	0.0410073	0	0	0	0.0133831	0.00296821	0.0380783	0	0	0	0.295603	0.00789002	0.0491446	0.0170821	0.274932	0	0	0
COR-6525	0	0.00285131	0.0533359	0	0.00136759	0	8.78858e-05	0.0238659	0	0	0	0.00513992	0	0.000314382	0	0	0	0.629462	0	0.0135445	0	0.474427	0	0	0	0	0.404178	0	0.00110852	0	0	0.0057984	0	0	0	0.0107324	0.0239933	0.0157638	0	0	0	0.121641	0.000611039	0.0634867	0.141585	0.568864	0	0	0
COR-2455	0	0.0204366	0.182238	0	0	0	0	0.0273336	0	0	0.00217096	0.000567147	0	0	0	0	0	0.777993	0	0	0	0.455105	2.53622	0.0199117	0	0	0.217769	0	0.0751407	0	0	0.00527174	0	0	0.000998385	0	0.00616229	0.0526698	0	0	1.19342e-05	0.215733	0.0105814	0.0288575	0.00890143	0.191193	0	0	0.0114976
COR-2823	0	0.0150189	0.683587	0	0	0	0	0.0189914	0.278649	0	0.00111416	0	0	0	0.000897649	0	0	0.17977	0	0.0693317	0	0.560578	0	0	0	0	0.227527	0	0.0890121	0	0	0.0248225	0	0	0	0.00744999	1.12056e-05	0.066941	0	0	0	0.148729	0.00179403	0.0105683	0.0592701	0.0155142	0.00706496	0	0
COR-1592	0	0.00362674	0.117264	0	0	0	0	0.01536	0	2.41113e-05	0	0	0	0	0	0	0	0.325331	0	0	0	0.445709	0	0.0181379	0	0	0.260532	0	0	0	0	0.081078	0	0	0.0174107	0	0.103936	0.0532168	0	0	0	0.146039	0.00858255	0.0366133	0.163413	0.43669	0.000852964	0	0
COR-8138	0.00044751	0.00333239	0.001605	0	0	0	0	0	0	0	0	0	0	0	0	0	0	0.29027	0	0.000294567	0	0.244298	0	0	0	0	0.0841556	0	0.0062634	0.963501	0.00494288	0	0.308393	0	0.000990519	0	0	0.0467506	0	0	0	0.0657009	0	0.0317507	0.0745856	0.0146391	0	0	0
COR-5172	0	0.00253829	0.568594	0	0.00133641	0	0	0.0030724	0	0	0	0	0	0	2.53682e-05	0	0	0.100739	0	0.0189387	0	0.394099	0	0	0	0	0.258317	0.000144729	0.124794	0	0	0.0347568	0	0	0	0	0	0.0353125	0	0	0	0.0708548	0	0.0135715	0	0.190526	0	0	0
COR-2039	0	0	1.9349	0	0	0	0	0.000764469	0	0	0	0	0	0	0.000125486	0	0.00272332	0.268823	0	0.084307	0	0.286902	0	0	0	0	0.0994465	0	1.69811	3.1623	4.58198	0	2.8263	0	0	0	0.000860507	0.015726	0	0	0.00436451	0.0558967	0	0.0266974	0.0843241	0.0408468	0.000763564	0	0
COR-5797	0	0	0.20326	0	0	0	0	0.014174	0	0	0	0	0	0	0	0	0	0.0606001	0	3.71051	0	0.299385	0	0	0	0	0.0925379	0	0.0727006	0	0	0.14077	0.00228034	0	0	0	0.0019286	0.014614	0	0	0	0.0417466	0.0169628	0.0144604	0.0549527	0.0209992	0	0	0
COR-2950	0.00309478	0	1.71178	0	0	0	0	0.0101672	0	0	0	0	0	0	0	0	0	0.545061	0	0.0197263	0	0.295297	0	0	0	0	0.133032	0	0.67692	0.313248	0	0.00512896	0.0710482	0	0	0	0.00183039	0.0748792	0	0	0	0.14645	0	0.012557	0.31936	0.0397518	0.00261653	0	0
COR-7717	0	0.0220604	1.05914	0	0.000124958	0	0.000192498	0.0270334	0	0	0	0	0	0	0	0	0	0.143445	0	0	0	0.179052	0	0	0	0	0.0522194	0	0.676453	0.113697	0	0.0247805	0.0571757	0	0.00112847	0.0121034	0.000238649	0.0137273	0	0	0	0.119205	0	0.0119223	0.0591411	0.354677	0.00393682	0	0
COR-4590	0	0	0.238723	0	0	0	0	0.0117617	0	0	0	0	0	0	0	0	0	0.43418	0	0.151837	0	0.470558	0	0	0.000369071	0	0.241377	0	0.00405364	0	0	0.131651	0	0	0.0205066	0.00989744	0.000884756	0.0998696	0	0	0	0.0934475	0	0.0308867	0.0701969	0.0427164	1.32549	0	0
COR-7714	0.000872988	0.00348221	0.145944	0	0	0	0.000343006	0.00301998	0	0	0	0	0	0	0	0	0	0.166868	0	0	0	0.485395	0	0	0	0	0.256149	8.04477	0.0363608	0.876826	0	0.0284265	0.753533	2.20389	0	0	0.016673	0.03934	0	0	0	0.146797	0	0.0158359	0.0709039	0.00613755	0	0	0
COR-6711	0	0.00492458	0.0836983	0	0	0	0	0.0157777	0	0	0.0146648	0	0	4.84437	0.00237403	0	0	0.0920806	0	0	0	0.322073	0	0.0246918	0	0	0.193873	0	0.0109874	2.83655	0.00260019	0.23487	2.23663	3.99002	0.000606125	0.0133258	0.00131981	0.00638676	0	0	0.000793938	0.0825297	2.90527	0.0145849	0.0139923	0.368747	0	0	0
COR-1141	0.00501858	0	0.155486	0	0	0	0	0.00165707	0	0	0	0	0	0	0	0	0	0.100611	0	0.000420544	0	0.525798	0	0.0167762	0	0	0.0821093	0	0.0731775	0	6.03102	0	0	0	0.000210767	0.00956644	0.00983418	0.0172991	0	0	0	0.0942865	0	0.0112149	0.0182223	0.0149696	0.00231566	0	0.000326708
COR-4617	0.0440685	0.0267067	0.130395	0	0.000276021	0	0	0.0328543	0	0	0.0110437	0	0	0	0	0	0	0.6254	0	0.0105086	0	0.420612	0	0	0	0	0.323472	0	0.14109	0	0	0.0791379	0.0153123	0	0.000332789	0	0	0.112791	0	0	0.000105401	0.150201	0.0317264	0.0482891	0	0.428472	0.427212	0	0.00101402
COR-9868	7.54553e-05	0	0.234167	0	0	0	0	0.0138252	0	0	0	0	0	0	0	0	0	0.151267	0	0	0	0.326748	0	0	0	0	0.032188	0	0.0140205	4.02932	0	0.0340816	2.8738	0	0	0	0.00164878	0.0213235	0.00367904	0	0.00194351	0.203248	0	0.0310387	0.142381	0.165331	0.0847995	0	0.00146834
COR-7264	0	0.00735987	0.0146704	0	0	0	0	0.0169865	0	0	0.00114499	0	0	0	0	0	0	0.0781273	0	0.0107575	0	0.268793	0	0.0219777	0	0	0.0718874	0	0.0161978	2.43303	0.00615148	0.031639	1.74272	0.69373	0.000777367	0.0640453	0.000153632	0.0270167	0	0	0	0.153272	0.00973581	0.0267636	0.0144004	0.223321	0	0	0
COR-7610	0.00065778	0.00246521	0.635109	0	0	0	0	0.00272378	0	0	0	0	0	0	0	0	0	0.0308361	0	0.152052	0	0.167352	0	0	0	0	0.0576756	0	0.0752606	4.27846	0.00370914	0.0062244	3.62676	0	0	0	0.00260716	0.0214767	0	0	0.0292329	0.0712036	0.00398985	0.0143348	0	0.082052	0.303622	0	0
COR-4209	0.0101821	0.0063376	0.375378	0	0	0	0	0.277095	0	0	0	0	6.07925e-05	0	0	0	0	0.51415	0	0.0335072	0	0.337611	0	0.0221911	0	0	0.321838	0	0.0536616	0	0	0.184081	0	0	2.82746e-05	0.522913	0.00679407	0.0253125	0	0	0.00523455	0.159211	0.0421383	0.0183052	0.141473	0.711248	0.000977569	0	0
COR-9504	0.000344606	0.00285231	0.00343766	0	0	0	0	0.036802	1.39826	0	0	0	0	0	0	0	0	0.285569	0	0.0573816	0	0.647967	0	0.019349	0	0	0.386112	0	0.00885214	0	0	0.0889426	0	0	0.00186812	0.0116937	5.5801e-05	0.0483644	0	0	0	0.189325	0.0064735	1.1039	0.0778411	0.0971756	4.787e-05	0	0.00165413
COR-6813	0.0105546	0	0.807348	0	0	0	0	0.0632436	0	0	0.00474657	0	0	0	0	0	0.00500164	0.0870815	0	0.0104632	0	0.3852	0.00109929	0	0	0	0.206845	0	0.799216	0.00142103	0	0.0335529	0.00597167	0	0	0.0138561	0.000144337	0.00424218	0	0	0	0.105449	0.010399	0.0350007	0.0665272	0.638414	0.36346	0	0
COR-1939	0	0.0233365	0.0127405	0	0	0	0	0.0197776	0	0	0.000651841	0	0	0	0	0	0	0.0639635	0	0	0	0.252956	0	0.0151842	0	0	0.241449	0	0.00101598	0	0	0.0971633	0	0	0.00109625	0	0	0.00728394	0	0	0	0.135911	0.0113787	0.00357501	0.0168471	0.108956	0	0	0
COR-1699	0.00129043	0.00190571	0.174566	0	0	0	0	0.0031251	0	0	0	0	0	0	0	0	0	0.0890621	0	0	0	0.352207	0	0.0160113	0	0	0.0668202	0	0.0189743	0.0211642	0	0.0611421	0	0	0.000275112	0	0.00108266	0.00978435	0	0	0	0.0800746	0	0.0179254	0.0154792	0.123246	0.000397217	0	0
COR-5449	0.0001949	0.00749563	1.10846	0	0	0	0	0.071914	0	0	0	0	0.000334525	0	0.00188191	0	0	1.06741	0	6.26047e-05	0	0.461613	0	0	0	0	0.537579	0.0152676	0.0880647	0	0	0.160595	0.00427345	0.00276754	0	0.730671	1.19123	0.051315	0	0	4.82078e-05	0.40396	0	0.0941509	0.0584957	1.08858	0.00163309	0	0
COR-2960	0	0	0.0192666	0	0.00023758	0	0	0.0377061	0	0	0	0	0	0	0	0	0	0.0483256	0	0.000826959	0	0.741082	0	0	0	0	0.154563	0	0.0049424	0	0	0.0933841	0	1.76414	0	0.0144295	4.72058e-05	0.0165592	0	0	0	0.0298208	0	0.0028757	0.0164174	0.218472	0.243272	0	0
COR-5530	4.53643	0.019051	1.35552	0	0	0	0	0.0259994	0	0	0.00164704	0	0.000724884	0	0	0	0	0.454565	0.00216044	0	0	0.581758	0	0.0178424	0	0	0.163716	0	0.845724	0	0.00189509	0.0638411	0.00467205	0.00146284	0.000330752	0	0.00769266	0.0247499	0	0	0	0.0581817	0.00566553	0.0100518	0.0455632	0.283056	0.00178912	0	0
COR-5655	0.00139331	0.00721511	0.407506	0	0.000526014	0.053921	0.000129377	0.00341798	0	0	0.00239194	0	0	0	0	0	0	0.14548	0	0.00134072	0.000256116	2.08486	0	0.023496	0	0	0.11439	0	0.119074	0	0.000850935	0.215748	0.0427117	1.66988	0.000796172	0	0.000125283	0.0100436	0	0	3.82293e-05	0.101869	0	0.0129383	0.0683186	0.0801375	0.259524	0	0
COR-6017	0.0042603	0.00767305	0.00254409	0	0	4.86313	0	0	0	0	0	0	0	0	0	0	0	0.000981892	0	0	0	0.239567	0	0	0	0	0.0877956	6.55945	0.0049642	0	0	0.00831007	0	0	0.972848	0	0	0.00295417	0	3.23975	0	0.0458549	0.00765789	0.0025875	0.0173023	0.171455	0	0	0
COR-6915	0	0.00699475	0.0188888	0	0	0	0	0.00382789	0	0	0	0	0	0	0	0	0	0.0156035	0	0.0663274	0	0.283981	0	0	0	0	0.0352554	0	0	2.13312	0	0	0.542318	0	0	0	0	0.0129232	0	0	0	0.0662923	0	0.00288272	0.0175046	0.24324	0.0707189	0	0
COR-7804	0	0.02174	0.00497996	0	0	0	0	0.0890174	0	0	0	0	0	0	0	0	0	0.034498	0.0119427	0	0	0.309333	0.0143251	0.0223953	0	0	0.0803907	0	0.0501702	0	0	1.42946	0	3.13337	0	0.0815912	5.83073e-05	0.00477109	0	0	0	0.162453	0.0118691	0.0117878	0.0164473	0.779074	0.420782	0	0
COR-5473	0.000336414	0.00341643	0.0115796	0	0	0	0	0.00338621	0	0	0	0	0	0	0	0	0	0.0660291	0	0	0	0.483898	0	0	0	0	0.362385	0	0.000661116	0	0	0.00699292	0	1.62015	0	0	0	0.0190077	0	3.54126e-05	0	0.262394	0.00517549	0.0302332	0.148372	0.103592	0.00109564	0	0
COR-3013	0	0	0.0176205	0	0	0	0	0.0333113	0	0	0.00109243	0	0	0	0	0	0	0.00855233	0	0	0	0.270225	0	0.00450675	0	0	0.0793454	0	0.00783647	0	6.22982e-05	0	0	0	0	0	0.0032294	0.0242003	0	0	0	0.0978235	0.0032405	0.0195324	0.0696	0	0.000940509	0	0
COR-8060	0.000454925	0.00372743	1.07772	0	0	0	0	0.00181654	0	0	0.000844237	0	0	0	0	0	0.00709688	0.00677104	0	0.505182	0	0.108279	0	0	0	0	0	0	0.416625	3.55057	0.00479744	0	3.47466	0	0.0753728	0	1.40359	0.012462	0	0	0.00528055	0.0195389	0	0.000291795	0.0404708	0.0157099	0	0	0
COR-5662	0.0125404	0.00711531	0.0107934	0	0	0	0	0.0171528	0	0	0	0	0	0	0	0	0	0.0489657	0	0	0	0.297424	0	0	0	0	0.0941839	0	0.0174205	0	0	0.167344	0	0	0.000381532	0	0	0.0184825	0	0	0	0.122899	0	0.0180152	0.166682	0.852586	0	0	0
COR-8206	0	0	0.00452793	0	0	0	0	0.00444179	0	0	0.00838019	0	0	0	0	0	0	0.0475196	0	0	0	0.641	0	0	0.000306653	0	0.0816104	0	0.00381259	0	0	0.0386057	0	0.00617391	0.00669088	0	0	0.0106636	0	0	0	0.114377	0.0079275	0.00344206	0.0609807	0.20413	0.0013575	0	0
COR-9754	0	0	0.581434	0	0	0	0	0.00357377	0	0	0.00102494	0	0	0	0	0	0	0.0086391	0	0	0	0.199701	0	0	0	0	0.163907	0	0.0481151	0	0	0.0808744	0	0	1.35208	0	0	0	0	0	0	0.0454593	0.00500189	0.00901767	0.017186	0.0858898	0.00234656	0	0
COR-7073	0	0.00740511	0.0143455	0	0	0	0	0.0197576	0	0	0	0	0	0	0	0	0	0.0161434	0	0.000521311	0	0.166492	0	0	0	0	0.0353803	0	0	0	0	0.0978979	0	0	4.65977	0	0.197368	0.0120507	0	0	0	0.172168	0	0.000666273	0.0174724	0.312372	0	0	0
COR-2107	0.00248375	0	0.441851	0	0	0	0	0.0111409	0	0	0	0	0	0.000380873	0	0	0	0.159314	0	0	0	0.235417	0	0	0	0	0.242863	0	0.0138567	0	0	0.00670298	0.00401388	0.0012493	0	0.0100296	0	0.00555752	0	0	0	0.0445832	0	0.00493321	0.0626486	0	0	0	0.00497839
COR-8175	0.121265	0.00631692	0.144734	0	0	0	0	0.042142	0	0	0	0	0	0	0	0	0	0.0345949	0	0	0	0.236019	0	0	1.11671	0	0.0380219	0	0.0813844	0	0	0	0.00225837	0	0	0	0.00194901	0.0179423	0	0	0	0.0575983	0	0.0159662	0.0148833	0.209299	0.00056884	0	0
COR-4614	0.00607472	0	0	0	0	0	0	0	0	0	0	0	0	0	0	0	0	0.136018	0	0.109784	0	0.320552	0	0	0	0	0.27175	0	0.000195134	0	0	0.00823748	0	0	0	0	0	0.0101557	0	0	0	0.0434579	0.00813757	0.0252719	0.27818	0.0629393	2.73911	0	0
COR-2509	0.00272972	0.00359154	0.135281	0	0	0	0	0.00348482	0	0	0.00110801	0	0	0.000680822	0	0	0	0.0360303	0	0	0	0.383272	0	0	0	0	0.0863221	0	0.0233876	0	0	0.00610781	0	0	0	0	9.89684e-05	0.0110135	0	0	0	0.162196	0.00686456	0.0121206	0.0178362	0	0	0	0
COR-5587	0	0	0	3.55245	0	0	0	0.00464521	0	0.0104811	0.0034848	0	0	0	0	0	0	0.0158334	0	0.00183752	0	0.426527	0	0	0	0	0.410318	0	0.00103382	0.417559	0	0	0.0147024	0	0	0	0	0.00688783	0	0	0	0.0016816	0.0105741	0.0173385	0.0190762	0.105387	0.0118277	0	0
COR-3911	0.000366867	0	0.84004	0	0	0	0	0.00342701	0	0	0	0	0	0	0	0	0	0.0573566	0	5.19036e-05	0	0.302194	0	0	0	0	0.214544	0	0.116229	0.0298778	0.00265872	0.0259822	0.160586	0.484997	0	0	0	0.00929686	0	0	0	0.038367	0.003224	0.00945456	0.270554	0.330675	1.09102	0	0
COR-2962	0	0.000706229	1.32821	0	0	0	0	0.00383443	0	0	0.00137427	0	0.000503576	0	0	0	0	0.00345891	0	0	0	0.288341	0	0	0	0	0.0327349	0	0.317613	0.1132	0	0.00823014	0.0111574	0.00199651	0	0	0	0.0137741	0	0	4.71433e-06	0.0269427	0	0	0.0154248	0.367268	0.0123573	0	0
COR-8114	0	0	0.00308339	0	0	0	0	0.0192573	0	0	0	0	0	0	0	0	0	0.00850014	0	0.000812372	0	0.206614	0	0	0	0	0.0880289	0	0	0	0	0.0393467	0	0	0	0.0160933	0	0.00882697	0	0	0.000216975	0.0241627	0.00627033	0.0300854	0.0168226	0.0843974	0	0	0
COR-9657	1.7486	0	0	0	0	0	0	0.0163955	0	0	0	0	0	0	0	0	0	0.00387812	0	0	0	0.369219	0	0	0	0	0.093354	0	0.000278204	0	0	0.0975423	0	0	0	0	0	0.00588689	0	0	0	0.0454283	0.0122303	0.00660037	0	0.109388	0	0	0
COR-1506	0.00148302	0	0.00270589	0	0	0	0	0	0	0	0	0	0	0	0	0	0	0.009017	0	0.00021298	0	0.146422	0	0.0104945	0	0	0.163692	0	0.00193148	0	0	0.10377	0	0.00289634	0.0210024	0.0146023	0.000337903	0.00286519	0	0	0.000156286	0.0459324	0	0.00688181	0.0655668	0.124449	0.00187645	0	0
COR-4276	0.00140915	0	0.0437145	0	0	0	0.00013411	0.0355985	0	0	0.00240874	0	0	0	0	0	0	0.0620644	0	0.000947765	0	0.240153	0	0.0138518	0	0	0.249019	0	0.0314636	0	0	0.00925749	0	0	0	0	0	0.0493276	0	0	0	0.161329	0.0049706	0.000741485	0	0.0642414	0	0	0
COR-7904	0.00551161	0.00507085	0.0206902	0	0	0	0	0	0	0	0	0	0	0	0	0	0	0.00889227	0	0	0	0.112122	0	0	0	0	0.0839662	0	0.000972298	0	0	0.0434492	0	0	0.00462054	0.0201233	0	0	0	0	0	0.00543892	0.0031236	0.0110235	0	0.500969	0	0	0
COR-7972	0.00427631	0.0154599	1.00531	0	0	0	0	0	0	0	0	0	0	0	0.00163215	0	0	0.443174	0	0	0	0.402163	0	0	0.000790585	0	0.00696132	0	0.159077	0	0	0.146644	0.023793	0	0	0.0110101	0.000445776	0.015881	0	0	0	0.187663	0.0231552	0.00803834	0.0136256	0.340556	0.0011573	0	0
COR-3676	0	0	0.28205	0	0	0	0	0	0	0	0.0155112	0	0	0	0	0	0	0.0639279	0	0	0	0.286504	0	0	0	0	0.174639	0	0.10019	0	0	0	0	0	0	0	0	0.0139074	0	0	0	0.0468928	0	0.00683455	0.0173593	0.01796	0.000176829	0	0
COR-5800	0.00171867	0	0.000818029	0	0	0	0	0.0189413	0	0	0	0	0	0	0	0	0	0.0625763	0	0.0850215	0	1.01422	0	0.0266881	0	0	0.00900021	0	0.00706139	0	0	0.00945273	0	0	0	0.0156373	0	0.0456604	0	0	0.000756382	0.111617	0.00989685	0.0106284	0.0169412	0.0876613	0.35245	0	0
COR-6332	0	0.0320515	0.0258378	0	0.000842658	0.0328481	0	0.0156561	0	0	0	0	0	0	0	0	0	0.0306297	0	0.00111058	0	0.329308	0	0	0	0	0.00745564	0	0	0	0	0.0276453	0	0	0.00341965	0	0	0.0168907	0	0.000289775	0	0.0901267	0	0.0238822	0.137874	0.015546	0	0	0
COR-3683	0.000218291	0	0.0065367	0	0	0	0	0.0170983	0	0	0.00148105	0	0	0	0	0	0	0.00386711	0	0.0232369	0	0.144164	0	0	0	0	0.0435967	0	0	0	0	0	0.0052781	0	0	0.015169	0	0.0026994	0	0	0	0.0436977	0	0.00698338	0.15554	0.221181	0	0	0
COR-6830	0	0	0	0	0	0	0	0.00333588	0	0	0	0	0	0	0	1.54026	0	0.0253675	0	0.0232561	0	1.03638	0	0.0147887	0	0	0.149135	0	0.00265459	0	0	0.00862129	0	0	0	0.0101646	0.00557508	0.0204953	0	0	0	0.0940442	0.00918025	0.0117464	0.189733	0.0912017	0	0	0
COR-6604	0	0	0.533442	0	0	0	0	0.0334657	0	0	0.000263285	0	0	0	0	0	0	0.0143439	0	0	0	0.188506	0	0	0	0	0.0282022	0	0.0394398	0	0	0.186087	0	0.0211973	0.00092431	0	0	0.00177283	0	0	0	0.100906	0.00879555	0.00328364	0.0129539	0	0.00232046	0	0.000228345
COR-7381	0.00168713	0	0.0907225	0	0	0	0	0.0407163	0	0	0.00913787	0	0	0	0	0	0	0.0463553	0	0	0	0.366336	0	0	0	0	0.0847434	0	0.0578757	0	0	0	0	0	0.756207	0	0.000759422	0.0270577	0	0	0	0.0458805	0.0338845	0.00195108	0.0141307	0.0213801	0.000240552	0	0.000561258
COR-4726	0.127746	0	0	0	0.00060824	0.0728534	0	0.0187052	0	0.000801402	0	0	0	0	0	0	0	0.163632	8.09379	2.46103	0	0.563278	0	0	0	0	0.0773442	0	0.000334825	0	7.19492	0.00901169	0	0	0	0.0162533	0	0.0261451	0	0	2.30678	0.0690506	0.00756953	0.0279854	0	0.225838	0.0673191	0	0
[truncated: 356 more columns]

## Sheet: Demographics
cor_id	site	sex	phenotype	age	bmi	mecfs_duration	GH	PCS	MCS	bas_score	q_oisymptoms	mfi20_total
COR-7349	1	F	ME/CFS	3	2	5	35	29.27	48.86	50	1	77
COR-6215	1	F	ME/CFS	1	2	4	10	28.77	32.95	30	1	85
COR-3717	1	M	ME/CFS	3	5	10	47	28.02	55.75	40	0	76
COR-1126	1	F	HC	2	5	NA	62	50.86	55.7	90	0	NA
COR-8330	1	F	ME/CFS	3	5	2	15	17.93	48.64	30	1	83
COR-1408	1	F	ME/CFS	1	2	11	10	27.39	51.43	40	1	82
COR-8763	1	F	ME/CFS	3	2	12	40	25.25	43.44	30	1	83
COR-4361	1	F	ME/CFS	4	2	8	40	25.8	45.78	20	1	88
COR-8843	1	F	HC	1	3	NA	62	56.62	54.47	100	0	NA
COR-9546	1	F	HC	2	4	NA	82	56.69	52.85	90	1	NA
COR-5723	1	M	ME/CFS	3	3	10	35	32.19	31.54	20	1	89
COR-1481	1	F	HC	3	5	NA	55	48.77	34.21	80	0	NA
COR-5218	1	M	ME/CFS	2	3	7	25	23.76	48.74	60	1	ND
COR-6604	1	F	ME/CFS	4	5	7	20	17.8	52.43	30	0	75
COR-3374	1	M	ME/CFS	3	2	11	50	34.52	52.7	60	1	54
COR-8468	1	F	HC	3	5	NA	77	55.94	57.65	100	0	NA
COR-6302	1	F	ME/CFS	2	4	3	20	18.83	45.79	30	1	87
COR-9198	1	F	ME/CFS	4	2	19	42	28.07	55.71	40	1	79
COR-3195	1	M	ME/CFS	4	3	6	25	18.76	50	30	1	78
COR-1957	2	F	ME/CFS	2	4	11	30	39.71	48.94	50	1	65
COR-7085	2	F	ME/CFS	4	2	31	15	20.81	48.29	35	1	ND
COR-6176	2	F	HC	2	5	NA	97	56.74	55.58	100	0	NA
COR-1927	2	M	ME/CFS	3	4	ND	30	23.45	54.68	40	1	85
COR-3560	2	F	ME/CFS	4	2	ND	15	18.48	55.08	40	0	97
COR-3661	2	M	ME/CFS	1	2	17	37	44.84	47.97	60	1	78
COR-3708	2	F	ME/CFS	4	3	25	20	22.16	45.69	20	0	85
COR-9818	2	M	ME/CFS	3	5	14	10	17.35	47.24	40	1	88
COR-3504	2	F	ME/CFS	3	5	5	32	36	49.36	50	1	76
COR-2465	2	M	HC	1	2	NA	72	57.57	58.46	100	0	NA
COR-7414	2	F	HC	1	4	NA	100	59.25	56.21	100	0	NA
COR-6698	2	F	ME/CFS	4	2	4	40	24.9	47.5	30	0	96
COR-2674	2	F	HC	2	3	NA	85	58.04	61.6	100	0	NA
COR-1726	1	F	HC	2	2	NA	60	57.13	54.61	100	0	NA
COR-9151	2	F	ME/CFS	2	4	7	20	31.41	43.32	30	0	85
COR-8066	2	M	ME/CFS	2	4	21	30	30.58	51.1	70	1	66
COR-3606	2	F	ME/CFS	4	3	6	15	40.41	40.91	40	0	80
COR-6685	2	F	HC	3	5	NA	95	60.21	57.59	100	0	NA
COR-4856	2	F	ME/CFS	2	5	4	20	34.16	45.63	55	1	63
COR-9223	3	M	ME/CFS	3	3	4	25	34.63	32.28	40	0	78
COR-1203	3	M	ME/CFS	2	5	35	35	35.15	45.13	40	1	76
COR-9245	3	M	ME/CFS	1	2	5	20	21.15	45.57	30	0	ND
COR-7101	3	F	ME/CFS	2	2	31	30	27.28	53.11	40	1	77
COR-5623	3	F	HC	1	3	NA	90	59.36	55.53	100	0	NA
COR-4181	3	M	HC	4	5	NA	87	57.96	53.5	100	0	NA
COR-3427	3	F	ME/CFS	3	5	5	20	20.04	50.54	20	1	85
COR-3194	3	F	HC	1	4	NA	77	56.48	56.78	100	1	NA
COR-1548	3	F	ME/CFS	4	3	1	35	36.09	39.17	50	1	85
COR-4284	3	F	ME/CFS	3	5	6	20	24.06	29.91	30	0	ND
COR-2400	3	F	ME/CFS	4	3	19	50	40.27	19.47	30	1	100
COR-3315	3	M	HC	1	2	NA	97	59.59	54.31	100	0	NA
COR-5878	3	F	ME/CFS	4	5	ND	30	18.11	53.99	20	1	70
COR-9446	3	M	ME/CFS	4	3	36	20	36.64	30.65	20	1	92
COR-5554	3	F	HC	2	5	NA	97	63.06	42.96	100	0	NA
COR-5136	3	F	ME/CFS	2	5	7	5	16.76	53.03	20	1	83
COR-6364	3	F	HC	2	2	NA	100	60.81	57.55	100	0	NA
COR-1168	3	F	ME/CFS	3	2	38	25	33.48	20.24	30	1	94
COR-1665	1	F	ME/CFS	3	2	27	30	29.24	51.8	30	1	69
COR-3985	1	F	ME/CFS	3	2	7	25	25.35	47.34	30	1	83
COR-1002	1	F	HC	4	2	NA	90	58.81	58.06	100	0	NA
COR-8446	1	F	HC	1	2	NA	72	58.88	50.21	90	1	NA
COR-2727	1	F	HC	4	4	NA	62	51.2	54.7	100	1	NA
COR-5087	1	F	ME/CFS	1	2	23	10	22.1	48.54	20	0	91
COR-2349	1	F	ME/CFS	1	2	11	20	29.62	44.21	40	1	79
COR-9359	1	F	ME/CFS	2	4	14	5	17.74	51.97	15	1	85
COR-1806	1	F	HC	1	4	NA	77	57.99	57.02	100	0	NA
COR-4616	1	F	ME/CFS	3	5	6	25	20.51	41.14	20	1	95
COR-5429	1	F	ME/CFS	2	2	24	20	16.29	57.09	20	1	86
COR-3967	1	F	ME/CFS	3	5	7	15	25.42	32.06	30	0	90
COR-6308	1	F	ME/CFS	3	4	2	40	34.35	48.62	40	1	78
COR-9348	1	F	HC	3	2	NA	95	60.13	56.89	100	0	NA
COR-4994	1	F	ME/CFS	3	5	4	20	18.68	43.82	20	1	91
COR-8852	1	F	HC	3	3	NA	72	53.02	57.69	70	0	NA
COR-3309	1	F	ME/CFS	2	5	8	15	17.16	45.18	40	0	89
COR-1278	1	F	HC	1	2	NA	92	59.94	58.31	100	0	NA
COR-8111	2	M	ME/CFS	2	3	8	10	25.47	37.89	20	1	93
COR-3117	2	M	ME/CFS	3	4	21	10	30.88	48.83	20	1	83
COR-3291	2	M	HC	3	5	NA	72	55.93	46.62	100	0	NA
COR-1404	2	F	ME/CFS	2	2	5	15	32.55	38.36	40	1	77
COR-2854	2	F	ME/CFS	1	3	2	20	34.07	41.15	40	1	ND
COR-6297	2	F	ME/CFS	1	2	4	10	24.58	54.36	40	1	73
COR-9350	2	F	ME/CFS	3	2	6	20	27.19	55.05	30	1	73
COR-5886	2	F	ME/CFS	2	5	11	15	26.25	32.96	30	1	79
COR-6709	2	F	ME/CFS	4	4	15	10	31.37	16.32	20	1	96
COR-9643	2	F	ME/CFS	4	5	30	10	32.8	46.49	50	1	84
COR-9311	2	F	ME/CFS	4	2	24	35	36.68	38.59	45	1	83
COR-5319	2	F	HC	2	5	NA	77	58.42	55.62	100	0	NA
COR-9943	2	F	ME/CFS	3	2	5	35	29.78	45.27	40	1	65
COR-1259	1	F	HC	3	5	NA	77	49.55	23.05	80	0	NA
COR-5929	2	F	ME/CFS	4	5	8	32	29.46	58.49	45	0	70
COR-5844	2	F	HC	3	5	NA	45	52.66	52.29	100	0	NA
COR-8625	2	F	ME/CFS	1	2	11	10	28.93	48.95	40	1	98
COR-9970	2	F	ME/CFS	1	2	7	10	34.36	14.81	10	1	92
COR-5456	3	F	ME/CFS	1	2	6	20	31.62	43.17	30	1	ND
COR-7257	3	M	HC	1	3	NA	95	60.3	51.73	100	0	NA
COR-4806	3	M	HC	2	2	NA	100	60.81	57.55	100	0	NA
COR-8331	3	F	ME/CFS	1	2	18	10	18.94	50.67	20	1	81
COR-4847	3	M	HC	1	3	NA	95	60.87	57.01	100	0	NA
COR-3050	3	M	HC	2	3	NA	100	59.91	62.19	100	0	NA
COR-5408	3	F	ME/CFS	4	3	8	27	41.38	37.25	40	0	83
COR-8979	3	F	ME/CFS	3	5	3	25	37.65	51.95	25	0	ND
COR-3722	3	M	HC	4	4	NA	87	55.59	58.05	90	0	NA
COR-2352	3	F	ME/CFS	3	2	11	0	16.33	45.01	40	1	71
COR-3009	3	F	ME/CFS	1	2	4	20	28.26	59.6	50	1	73
COR-4271	3	M	HC	3	2	NA	100	59.91	62.19	100	0	NA
COR-5302	3	F	ME/CFS	3	4	5	25	19.17	58.3	30	1	81
COR-7156	3	F	ME/CFS	2	3	22	30	25.49	49.04	40	1	ND
COR-6525	3	F	ME/CFS	3	2	19	20	16.46	49.94	15	1	97
COR-2455	3	F	ME/CFS	2	2	25	15	28.5	50.43	45	1	81
COR-2823	3	F	ME/CFS	1	2	1	0	31.72	17.8	40	1	86
COR-1592	3	F	HC	1	2	NA	77	58.48	55.05	100	0	NA
COR-8138	3	M	ME/CFS	3	5	3	30	27.86	47.18	55	0	78
COR-5172	3	M	ME/CFS	1	2	2	20	30.12	48.41	40	1	82
COR-2039	1	M	ME/CFS	4	5	1	15	12.32	52.77	20	1	79
COR-5797	1	M	HC	3	4	NA	72	52.19	59.04	90	0	NA
COR-2950	1	M	HC	2	3	NA	72	53.05	52.95	100	0	NA
COR-7717	1	F	HC	3	4	NA	57	42.95	59	60	1	NA
COR-4590	1	F	ME/CFS	1	4	2	25	18.11	51.81	30	1	59
COR-7714	1	M	HC	1	2	NA	87	62.25	50.11	100	0	NA
COR-6711	1	F	HC	4	5	NA	55	50.41	61.1	90	0	NA
COR-1141	1	F	HC	3	5	NA	72	59.27	44.9	90	0	NA
COR-4617	1	M	HC	3	5	NA	62	41.94	57.99	90	0	NA
COR-9868	1	M	ME/CFS	2	5	12	42	25.24	48.54	40	1	65
COR-7264	1	F	HC	4	4	NA	82	50.41	62.02	90	0	NA
COR-7610	1	F	HC	1	2	NA	100	57.56	54.37	100	1	NA
COR-4209	1	M	HC	2	3	NA	95	60.3	58.29	100	0	NA
COR-9504	1	F	HC	1	2	NA	50	51.37	54.82	100	0	NA
COR-6813	1	M	HC	3	2	NA	80	54.68	58.51	100	0	NA
COR-1939	1	F	HC	1	2	NA	95	63.13	48.5	100	0	NA
COR-1699	1	F	HC	2	2	NA	72	55.44	53.49	100	0	NA
COR-5449	1	F	HC	1	3	NA	92	54.97	57.33	90	1	NA
COR-2960	1	F	HC	4	2	NA	72	62.27	33.57	100	1	NA
COR-5530	1	M	HC	3	4	NA	77	51.72	55.57	90	0	NA
COR-5655	1	F	HC	3	2	NA	87	60.08	52.31	100	1	NA
COR-6017	1	F	HC	4	2	NA	92	59.86	52.71	100	0	NA
COR-6915	1	M	HC	4	4	NA	72	48.5	60.59	80	0	NA
COR-7804	1	F	HC	3	3	NA	62	63.94	23.16	100	0	NA
COR-5473	1	M	HC	1	2	NA	82	60.73	49.56	100	0	NA
COR-3013	1	F	HC	4	4	NA	100	57.77	62.12	100	0	NA
COR-8060	1	F	HC	2	4	NA	ND	ND	ND	ND	ND	NA
COR-5662	1	F	HC	1	2	NA	90	57.51	49.49	90	1	NA
COR-8206	1	F	HC	3	3	NA	77	50.97	56.87	90	0	NA
COR-9754	1	F	HC	2	5	NA	67	53.65	47.73	70	1	NA
COR-7073	1	F	HC	3	5	NA	82	59.83	54.2	100	0	NA
COR-2107	1	M	ME/CFS	3	4	19	62	39.56	50.86	50	0	70
COR-8175	1	F	HC	2	5	NA	62	58.86	32.46	90	0	NA
COR-4614	1	F	ME/CFS	4	4	2	25	35.86	45.4	40	0	68
COR-2509	1	F	HC	1	2	NA	72	49.86	59.04	100	0	NA
COR-5587	1	F	HC	3	5	NA	85	56.25	59.43	90	0	NA
COR-3911	3	M	ME/CFS	3	2	13	32	32.79	48	60	0	77
COR-2962	3	F	ME/CFS	3	4	4	15	19.17	53.99	30	1	63
COR-8114	1	F	ME/CFS	3	2	4	25	34.1424	25.2147	ND	ND	ND
COR-9657	1	M	ME/CFS	4	3	1	30	36.3084	28.6352	ND	ND	ND
COR-1506	1	F	ME/CFS	3	3	32	10	15.585	34.6022	ND	ND	ND
COR-4276	1	F	ME/CFS	1	2	3	10	37.9937	27.3326	ND	ND	ND
COR-7904	1	F	ME/CFS	3	2	30	15	27.74	25.3375	ND	ND	ND
COR-7972	1	F	ME/CFS	2	5	1	20	19.1789	43.9451	ND	ND	ND
COR-3676	1	M	ME/CFS	1	2	24	10	16.933	49.3739	20	ND	ND
COR-5800	1	F	HC	4	2	NA	65	52.6344	55.9226	100	0	NA
COR-6332	1	F	ME/CFS	2	2	4	15	16.3139	48.6965	ND	ND	ND
COR-3683	1	F	ME/CFS	1	2	1	20	14.2408	55.3209	30	1	78
COR-6830	1	F	HC	1	2	NA	82	57.2794	48.1533	100	1	NA
COR-6604	1	F	ME/CFS	4	5	8	30	26.2027	56.9566	40	0	70
COR-7381	1	M	ME/CFS	1	4	5	25	31.3464	32.0554	30	1	82
COR-4726	1	F	HC	4	3	NA	82	58.2809	49.1096	90	0	25

## Sheet: Demographics_codebook
Variable Name / Header	Variable Details	Value Labels / Coding
cor_id	ID number	"COR-####"
site	Blood collection location	1="Ithaca", 2="Los Angeles", 3="New York City"
sex	sex of participant	"F"= female, "M"=male
phenotype	participant's cohort	"HC"= Healthy Control, "ME/CFS"= ME/CFS participant
age	participant's age in years	Bins ("18<=age<=35"="1";"35<age<=45"="2";"45<age<=55"="3";"55<age<=70"="4")
bmi	BMI of participant	Bins ("bmi<18.5"="1";"18.5<=bmi<25"="2";"25<=bmi<27"="3";"27<=bmi<30"="4";bmi>=30"="5")
mecfs_duration	Duration of illness (rounded up to nearest year)	Bins for "< 5 years" of ">= 5 years"
GH	General Health score	0-100
PCS	Physical Component score	0-100
MCS	Mental Component score	0-100
bas_score	Bell Activity Scale score	10-100
mfi20_total	Total score	20-100
q_oisymptoms	Orthostatic intolerance symptoms	0=no, 1=yes
